# Supplementary material for: Tetra-μ3-iodido-tetra­kis­{[ethyl 2-(1H-benzimidazol-1-yl)acetate-κN 3]copper(I)}
Source: Acta Crystallogr Sect E Struct Rep Online. 2012 May 26;68(Pt 6):m796. doi: 10.1107/S160053681202257X (PMC3379124; doi:10.1107/S160053681202257X)
Supplement: Supplementary file 1 [file e-68-0m796-sup1.cif]

##############################################################################
#                                                                            #
# This CIF contains the data in a paper accepted for publication in          #
# Acta Crystallographica Section E. It conforms to the requirements of       #
# Notes for Authors for Acta Crystallographica Section E, and has been       #
# peer reviewed under the auspices of the IUCr Commission on Journals.       #
#                                                                            #
# Full details of the Crystallographic Information File format               #
# are given in the paper "The Crystallographic Information File (CIF):       #
# a New Standard Archive File for Crystallography" by S. R. Hall, F. H.      #
# Allen and I. D. Brown [Acta Cryst. (1991), A47, 655-685].                  #
#                                                                            #
# The current version of the core CIF dictionary is obtainable from          #
# ftp://ftp.iucr.org/pub/cif_core.dic.                                       #
#                                                                            #
# Software is freely available for graphical display of the structure(s)     #
# in this CIF. For information consult the CIF software page                 #
# http://www.iucr.org/resources/cif/software.                                #
#                                                                            #
# This file may be used for bona fide research purposes within the           #
# scientific community so long as proper attribution is given to the journal # 
# article from which it was obtained.                                        #
#                                                                            #
##############################################################################
data_I
_audit_creation_method     SHELXL-97
_chemical_name_systematic
;
Tetra-\m~3~-iodido-tetrakis{[ethyl
2-(1<i>H</i>-benzimidazol-1-yl)acetate-\k<i>N</i>^3^]copper(I)}
;
_chemical_name_common     ?
_chemical_formula_moiety     ?
_chemical_formula_sum     'C44 H48 Cu4 I4 N8 O8'
_chemical_formula_iupac     '[Cu4 I4 (C11 H12 N2 O2)4]'
_chemical_formula_weight     1578.66
_chemical_melting_point     ?
_symmetry_cell_setting     tetragonal
_symmetry_space_group_name_H-M     'I 41/a'
_symmetry_space_group_name_Hall     '-I 4ad'
loop_
    _symmetry_equiv_pos_as_xyz
    'x, y, z'
    '-x+1/2, -y, z+1/2'
    '-y+3/4, x+1/4, z+1/4'
    'y+3/4, -x+3/4, z+3/4'
    'x+1/2, y+1/2, z+1/2'
    '-x+1, -y+1/2, z+1'
    '-y+5/4, x+3/4, z+3/4'
    'y+5/4, -x+5/4, z+5/4'
    '-x, -y, -z'
    'x-1/2, y, -z-1/2'
    'y-3/4, -x-1/4, -z-1/4'
    '-y-3/4, x-3/4, -z-3/4'
    '-x+1/2, -y+1/2, -z+1/2'
    'x, y+1/2, -z'
    'y-1/4, -x+1/4, -z+1/4'
    '-y-1/4, x-1/4, -z-1/4'
_cell_length_a     21.196(11)
_cell_length_b     21.196(11)
_cell_length_c     11.581(7)
_cell_angle_alpha     90.00
_cell_angle_beta     90.00
_cell_angle_gamma     90.00
_cell_volume     5203(5)
_cell_formula_units_Z     4
_cell_measurement_reflns_used     4922
_cell_measurement_theta_min     2.72
_cell_measurement_theta_max     27.87
_cell_measurement_temperature     296(2)
_exptl_crystal_description     block
_exptl_crystal_colour     red
_exptl_crystal_size_max     0.24
_exptl_crystal_size_mid     0.22
_exptl_crystal_size_min     0.18
_exptl_crystal_density_diffrn     2.015
_exptl_crystal_density_meas     ?
_exptl_crystal_density_method     'not measured'
_exptl_crystal_F_000     3040
_exptl_absorpt_coefficient_mu     4.043
_exptl_absorpt_correction_type     multi-scan
_exptl_absorpt_process_details     '(SADABS; Bruker, 2007)'
_exptl_absorpt_correction_T_min     0.7677
_exptl_absorpt_correction_T_max     0.7842
_exptl_special_details     ?
_diffrn_ambient_temperature     296(2)
_diffrn_radiation_type     MoK\a
_diffrn_radiation_wavelength     0.71073
_diffrn_radiation_source     'fine-focus sealed tube'
_diffrn_radiation_monochromator     graphite
_diffrn_measurement_device_type     'Bruker APEXII CCD'
_diffrn_measurement_method     '\f and \w scans'
_diffrn_detector_area_resol_mean     ?
_diffrn_reflns_number     13042
_diffrn_reflns_av_R_equivalents     0.0457
_diffrn_reflns_av_sigmaI/netI     0.0295
_diffrn_reflns_theta_min     1.92
_diffrn_reflns_theta_max     25.50
_diffrn_reflns_theta_full     25.50
_diffrn_measured_fraction_theta_max     1.000
_diffrn_measured_fraction_theta_full     1.000
_diffrn_reflns_limit_h_min     -14
_diffrn_reflns_limit_h_max     25
_diffrn_reflns_limit_k_min     -25
_diffrn_reflns_limit_k_max     24
_diffrn_reflns_limit_l_min     -13
_diffrn_reflns_limit_l_max     14
_diffrn_standards_number     0
_diffrn_standards_interval_count     0
_diffrn_standards_interval_time     0
_diffrn_standards_decay_%     0
_refine_special_details
;
Refinement of <i>F</i>^2^ against ALL reflections. The weighted <i>R</i>-factor
<i>wR</i> and goodness of fit <i>S</i> are based on <i>F</i>^2^, conventional
<i>R</i>-factors <i>R</i> are based on <i>F</i>, with <i>F</i> set to zero for
negative <i>F</i>^2^. The threshold expression of <i>F</i>^2^ >
\s(<i>F</i>^2^) is used only for calculating <i>R</i>-factors(gt) <i>etc</i>.
and is not relevant to the choice of reflections for refinement.
<i>R</i>-factors based on <i>F</i>^2^ are statistically about twice as large
as those based on <i>F</i>, and <i>R</i>- factors based on ALL data will be
even larger.
;
_reflns_number_total     2422
_reflns_number_gt     2018
_reflns_threshold_expression     I>2sigma(I)
_refine_ls_structure_factor_coef     Fsqd
_refine_ls_matrix_type     full
_refine_ls_R_factor_all     0.0331
_refine_ls_R_factor_gt     0.0232
_refine_ls_wR_factor_gt     0.0498
_refine_ls_wR_factor_ref     0.0533
_refine_ls_goodness_of_fit_ref     1.034
_refine_ls_restrained_S_all     1.034
_refine_ls_number_reflns     2422
_refine_ls_number_parameters     155
_refine_ls_number_restraints     0
_refine_ls_hydrogen_treatment     constr
_refine_ls_weighting_scheme     calc
_refine_ls_weighting_details
         'calc w=1/[\s^2^(Fo^2^)+(0.0216P)^2^+3.0196P] where P=(Fo^2^+2Fc^2^)/3'
_atom_sites_solution_hydrogens     geom
_atom_sites_solution_primary     direct
_atom_sites_solution_secondary     difmap
_refine_ls_shift/su_max     0.004
_refine_ls_shift/su_mean     0.000
_refine_diff_density_max     0.348
_refine_diff_density_min     -0.315
_refine_ls_extinction_method     none
_refine_ls_extinction_coef     ?
loop_
    _atom_type_symbol
    _atom_type_description
    _atom_type_scat_dispersion_real
    _atom_type_scat_dispersion_imag
    _atom_type_scat_source
    'C' 'C' 0.0033 0.0016
                         'International Tables Vol C Tables 4.2.6.8 and 6.1.1.4'
    'H' 'H' 0.0000 0.0000
                         'International Tables Vol C Tables 4.2.6.8 and 6.1.1.4'
    'N' 'N' 0.0061 0.0033
                         'International Tables Vol C Tables 4.2.6.8 and 6.1.1.4'
    'O' 'O' 0.0106 0.0060
                         'International Tables Vol C Tables 4.2.6.8 and 6.1.1.4'
    'Cu' 'Cu' 0.3201 1.2651
                         'International Tables Vol C Tables 4.2.6.8 and 6.1.1.4'
    'I' 'I' -0.4742 1.8119
                         'International Tables Vol C Tables 4.2.6.8 and 6.1.1.4'
_computing_data_collection     'APEX2 (Bruker, 2007)'
_computing_cell_refinement     'SAINT (Bruker, 2007)'
_computing_data_reduction     'SAINT (Bruker, 2007)'
_computing_structure_solution     'SHELXS97 (Sheldrick, 2008)'
_computing_structure_refinement     'SHELXL97 (Sheldrick, 2008)'
_computing_molecular_graphics     'SHELXTL (Sheldrick, 2008)'
_computing_publication_material     'SHELXTL (Sheldrick, 2008)'
loop_
    _atom_site_type_symbol
    _atom_site_label
    _atom_site_fract_x
    _atom_site_fract_y
    _atom_site_fract_z
    _atom_site_U_iso_or_equiv
    _atom_site_adp_type
    _atom_site_calc_flag
    _atom_site_refinement_flags
    _atom_site_occupancy
    _atom_site_symmetry_multiplicity
    _atom_site_disorder_assembly
    _atom_site_disorder_group
    I I1 1.102882(10) 0.771393(11) 0.517267(18) 0.04331(9) Uani d . 1 1 . .
    O O2 0.78785(12) 1.08340(12) 0.5233(2) 0.0575(7) Uani d . 1 1 . .
    C C9 0.81754(17) 1.02891(18) 0.5439(3) 0.0471(9) Uani d . 1 1 . .
    C C11 0.7103(2) 1.1347(3) 0.4120(7) 0.143(3) Uani d . 1 1 . .
    H H11A 0.7103 1.1719 0.4593 0.214 Uiso calc R 1 1 . .
    H H11B 0.6699 1.1302 0.3753 0.214 Uiso calc R 1 1 . .
    H H11C 0.7425 1.1383 0.3541 0.214 Uiso calc R 1 1 . .
    C C8 0.88524(16) 1.04277(16) 0.5783(3) 0.0506(9) Uani d . 1 1 . .
    H H8A 0.9052 1.0679 0.5186 0.061 Uiso calc R 1 1 . .
    H H8B 0.8855 1.0671 0.6493 0.061 Uiso calc R 1 1 . .
    C C10 0.72251(18) 1.0806(2) 0.4824(4) 0.0664(11) Uani d . 1 1 . .
    H H10A 0.7160 1.0424 0.4379 0.080 Uiso calc R 1 1 . .
    H H10B 0.6939 1.0800 0.5477 0.080 Uiso calc R 1 1 . .
    O O1 0.79545(12) 0.97762(12) 0.5333(2) 0.0598(7) Uani d . 1 1 . .
    N N2 0.92099(13) 0.98507(12) 0.5952(2) 0.0443(7) Uani d . 1 1 . .
    N N1 0.96375(13) 0.89215(13) 0.5503(2) 0.0435(7) Uani d . 1 1 . .
    C C7 0.93802(16) 0.94424(16) 0.5110(3) 0.0440(8) Uani d . 1 1 . .
    H H7 0.9321 0.9523 0.4328 0.053 Uiso calc R 1 1 . .
    C C5 0.93545(16) 0.95618(15) 0.7004(3) 0.0428(8) Uani d . 1 1 . .
    C C6 0.96267(15) 0.89832(15) 0.6711(3) 0.0405(8) Uani d . 1 1 . .
    C C4 0.92889(18) 0.97605(18) 0.8156(3) 0.0556(10) Uani d . 1 1 . .
    H H4 0.9111 1.0148 0.8347 0.067 Uiso calc R 1 1 . .
    C C3 0.95049(19) 0.9346(2) 0.8988(3) 0.0626(11) Uani d . 1 1 . .
    H H3 0.9472 0.9457 0.9762 0.075 Uiso calc R 1 1 . .
    C C1 0.98362(18) 0.85733(18) 0.7569(3) 0.0538(10) Uani d . 1 1 . .
    H H1 1.0014 0.8185 0.7385 0.065 Uiso calc R 1 1 . .
    C C2 0.97706(18) 0.87645(19) 0.8701(3) 0.0603(10) Uani d . 1 1 . .
    H H2 0.9907 0.8499 0.9289 0.072 Uiso calc R 1 1 . .
    Cu Cu1 0.98756(2) 0.81434(2) 0.45656(4) 0.04928(13) Uani d . 1 1 . .
loop_
    _atom_site_aniso_label
    _atom_site_aniso_U_11
    _atom_site_aniso_U_22
    _atom_site_aniso_U_33
    _atom_site_aniso_U_12
    _atom_site_aniso_U_13
    _atom_site_aniso_U_23
    I1 0.03946(14) 0.04686(15) 0.04360(13) -0.00175(11) -0.00630(9) -0.00031(10)
    O2 0.0476(15) 0.0452(15) 0.0798(18) 0.0054(13) -0.0103(13) 0.0033(13)
    C9 0.047(2) 0.047(2) 0.0474(19) 0.003(2) 0.0016(17) -0.0051(17)
    C11 0.068(3) 0.104(4) 0.256(9) 0.012(4) -0.033(4) 0.080(5)
    C8 0.047(2) 0.0350(19) 0.070(2) 0.0048(18) -0.0008(18) -0.0054(17)
    C10 0.050(2) 0.074(3) 0.076(3) 0.004(2) -0.011(2) 0.006(2)
    O1 0.0576(17) 0.0428(15) 0.0789(18) -0.0059(14) -0.0057(14) -0.0100(13)
    N2 0.0445(17) 0.0343(15) 0.0542(17) 0.0042(14) -0.0006(14) -0.0027(13)
    N1 0.0467(17) 0.0391(16) 0.0446(15) 0.0054(14) -0.0011(13) -0.0027(13)
    C7 0.042(2) 0.043(2) 0.0469(19) 0.0004(17) -0.0031(16) -0.0032(16)
    C5 0.0369(18) 0.042(2) 0.049(2) -0.0038(16) 0.0005(16) -0.0007(16)
    C6 0.0400(19) 0.0360(18) 0.0456(18) 0.0006(16) 0.0008(15) -0.0037(15)
    C4 0.057(2) 0.053(2) 0.058(2) 0.002(2) 0.0094(19) -0.0157(19)
    C3 0.071(3) 0.074(3) 0.043(2) -0.002(2) 0.0065(19) -0.007(2)
    C1 0.062(3) 0.044(2) 0.055(2) 0.003(2) -0.0007(18) 0.0030(17)
    C2 0.068(3) 0.062(3) 0.051(2) -0.001(2) 0.001(2) 0.009(2)
    Cu1 0.0551(3) 0.0414(2) 0.0513(3) 0.0049(2) 0.0002(2) -0.0078(2)
_geom_special_details
;
All e.s.d.'s (except the e.s.d. in the dihedral angle between two l.s. planes)
are estimated using the full covariance matrix. The cell e.s.d.'s are taken
into account individually in the estimation of e.s.d.'s in distances, angles
and torsion angles; correlations between e.s.d.'s in cell parameters are only
used when they are defined by crystal symmetry. An approximate (isotropic)
treatment of cell e.s.d.'s is used for estimating e.s.d.'s involving l.s.
planes.
;
loop_
    _geom_bond_atom_site_label_1
    _geom_bond_atom_site_label_2
    _geom_bond_site_symmetry_2
    _geom_bond_distance
    _geom_bond_publ_flag
    I1 Cu1 . 2.7015(14) ?
    I1 Cu1 11_676 2.7244(16) ?
    I1 Cu1 6_664 2.7334(14) ?
    O2 C9 . 1.337(4) ?
    O2 C10 . 1.465(4) ?
    C9 O1 . 1.190(4) ?
    C9 C8 . 1.518(5) ?
    C11 C10 . 1.432(6) ?
    C11 H11A . 0.9600 ?
    C11 H11B . 0.9600 ?
    C11 H11C . 0.9600 ?
    C10 H10A . 0.9700 ?
    C10 H10B . 0.9700 ?
    C8 N2 . 1.452(4) ?
    C8 H8A . 0.9700 ?
    C8 H8B . 0.9700 ?
    N2 C7 . 1.353(4) ?
    N2 C5 . 1.397(4) ?
    N1 C7 . 1.313(4) ?
    N1 C6 . 1.406(4) ?
    N1 Cu1 . 2.038(3) ?
    C7 H7 . 0.9300 ?
    C5 C6 . 1.397(4) ?
    C5 C4 . 1.406(5) ?
    C6 C1 . 1.392(5) ?
    C4 C3 . 1.383(5) ?
    C4 H4 . 0.9300 ?
    C3 C2 . 1.395(5) ?
    C3 H3 . 0.9300 ?
    C1 C2 . 1.379(5) ?
    C1 H1 . 0.9300 ?
    C2 H2 . 0.9300 ?
    Cu1 I1 16_756 2.7244(16) ?
    Cu1 Cu1 16_756 2.7252(13) ?
    Cu1 Cu1 11_676 2.7252(13) ?
    Cu1 I1 6_664 2.7334(14) ?
    Cu1 Cu1 6_664 2.7780(17) ?
loop_
    _geom_angle_atom_site_label_1
    _geom_angle_atom_site_label_2
    _geom_angle_atom_site_label_3
    _geom_angle_site_symmetry_1
    _geom_angle_site_symmetry_3
    _geom_angle
    _geom_angle_publ_flag
    Cu1 I1 Cu1 . 11_676 60.299(15) ?
    Cu1 I1 Cu1 . 6_664 61.477(17) ?
    Cu1 I1 Cu1 11_676 6_664 59.912(15) ?
    C9 O2 C10 . . 117.9(3) ?
    O1 C9 O2 . . 125.9(3) ?
    O1 C9 C8 . . 125.1(3) ?
    O2 C9 C8 . . 108.9(3) ?
    C10 C11 H11A . . 109.5 ?
    C10 C11 H11B . . 109.5 ?
    H11A C11 H11B . . 109.5 ?
    C10 C11 H11C . . 109.5 ?
    H11A C11 H11C . . 109.5 ?
    H11B C11 H11C . . 109.5 ?
    N2 C8 C9 . . 111.5(3) ?
    N2 C8 H8A . . 109.3 ?
    C9 C8 H8A . . 109.3 ?
    N2 C8 H8B . . 109.3 ?
    C9 C8 H8B . . 109.3 ?
    H8A C8 H8B . . 108.0 ?
    C11 C10 O2 . . 108.8(4) ?
    C11 C10 H10A . . 109.9 ?
    O2 C10 H10A . . 109.9 ?
    C11 C10 H10B . . 109.9 ?
    O2 C10 H10B . . 109.9 ?
    H10A C10 H10B . . 108.3 ?
    C7 N2 C5 . . 106.8(3) ?
    C7 N2 C8 . . 125.5(3) ?
    C5 N2 C8 . . 126.9(3) ?
    C7 N1 C6 . . 105.1(3) ?
    C7 N1 Cu1 . . 126.8(2) ?
    C6 N1 Cu1 . . 127.6(2) ?
    N1 C7 N2 . . 113.5(3) ?
    N1 C7 H7 . . 123.2 ?
    N2 C7 H7 . . 123.2 ?
    C6 C5 N2 . . 105.3(3) ?
    C6 C5 C4 . . 122.3(3) ?
    N2 C5 C4 . . 132.4(3) ?
    C1 C6 C5 . . 120.5(3) ?
    C1 C6 N1 . . 130.3(3) ?
    C5 C6 N1 . . 109.3(3) ?
    C3 C4 C5 . . 116.0(3) ?
    C3 C4 H4 . . 122.0 ?
    C5 C4 H4 . . 122.0 ?
    C4 C3 C2 . . 122.0(4) ?
    C4 C3 H3 . . 119.0 ?
    C2 C3 H3 . . 119.0 ?
    C2 C1 C6 . . 117.5(3) ?
    C2 C1 H1 . . 121.2 ?
    C6 C1 H1 . . 121.2 ?
    C1 C2 C3 . . 121.8(4) ?
    C1 C2 H2 . . 119.1 ?
    C3 C2 H2 . . 119.1 ?
    N1 Cu1 I1 . . 110.98(8) ?
    N1 Cu1 I1 . 16_756 104.30(9) ?
    I1 Cu1 I1 . 16_756 114.311(17) ?
    N1 Cu1 Cu1 . 16_756 138.82(8) ?
    I1 Cu1 Cu1 . 16_756 110.146(17) ?
    I1 Cu1 Cu1 16_756 16_756 59.43(4) ?
    N1 Cu1 Cu1 . 11_676 147.54(8) ?
    I1 Cu1 Cu1 . 11_676 60.27(4) ?
    I1 Cu1 Cu1 16_756 11_676 60.21(4) ?
    Cu1 Cu1 Cu1 16_756 11_676 61.29(3) ?
    N1 Cu1 I1 . 6_664 103.14(8) ?
    I1 Cu1 I1 . 6_664 110.098(19) ?
    I1 Cu1 I1 16_756 6_664 113.280(17) ?
    Cu1 Cu1 I1 16_756 6_664 59.88(4) ?
    Cu1 Cu1 I1 11_676 6_664 109.193(17) ?
    N1 Cu1 Cu1 . 6_664 147.30(8) ?
    I1 Cu1 Cu1 . 6_664 59.827(16) ?
    I1 Cu1 Cu1 16_756 6_664 107.917(17) ?
    Cu1 Cu1 Cu1 16_756 6_664 59.357(16) ?
    Cu1 Cu1 Cu1 11_676 6_664 59.357(16) ?
    I1 Cu1 Cu1 6_664 6_664 58.696(16) ?
loop_
    _geom_torsion_atom_site_label_1
    _geom_torsion_atom_site_label_2
    _geom_torsion_atom_site_label_3
    _geom_torsion_atom_site_label_4
    _geom_torsion_site_symmetry_1
    _geom_torsion_site_symmetry_2
    _geom_torsion_site_symmetry_3
    _geom_torsion_site_symmetry_4
    _geom_torsion
    _geom_torsion_publ_flag
    C10 O2 C9 O1 . . . . -0.9(5) ?
    C10 O2 C9 C8 . . . . 176.7(3) ?
    O1 C9 C8 N2 . . . . 1.1(5) ?
    O2 C9 C8 N2 . . . . -176.6(3) ?
    C9 O2 C10 C11 . . . . -150.6(4) ?
    C9 C8 N2 C7 . . . . 68.8(4) ?
    C9 C8 N2 C5 . . . . -100.2(4) ?
    C6 N1 C7 N2 . . . . 1.2(4) ?
    Cu1 N1 C7 N2 . . . . 173.0(2) ?
    C5 N2 C7 N1 . . . . -1.7(4) ?
    C8 N2 C7 N1 . . . . -172.6(3) ?
    C7 N2 C5 C6 . . . . 1.5(3) ?
    C8 N2 C5 C6 . . . . 172.1(3) ?
    C7 N2 C5 C4 . . . . 179.3(4) ?
    C8 N2 C5 C4 . . . . -10.0(6) ?
    N2 C5 C6 C1 . . . . 179.2(3) ?
    C4 C5 C6 C1 . . . . 1.0(5) ?
    N2 C5 C6 N1 . . . . -0.8(4) ?
    C4 C5 C6 N1 . . . . -178.9(3) ?
    C7 N1 C6 C1 . . . . 179.8(4) ?
    Cu1 N1 C6 C1 . . . . 8.2(5) ?
    C7 N1 C6 C5 . . . . -0.2(4) ?
    Cu1 N1 C6 C5 . . . . -171.9(2) ?
    C6 C5 C4 C3 . . . . -0.6(5) ?
    N2 C5 C4 C3 . . . . -178.2(3) ?
    C5 C4 C3 C2 . . . . -0.1(6) ?
    C5 C6 C1 C2 . . . . -0.7(5) ?
    N1 C6 C1 C2 . . . . 179.2(3) ?
    C6 C1 C2 C3 . . . . 0.0(6) ?
    C4 C3 C2 C1 . . . . 0.4(6) ?
    C7 N1 Cu1 I1 . . . . 135.7(3) ?
    C6 N1 Cu1 I1 . . . . -54.4(3) ?
    C7 N1 Cu1 I1 . . . 16_756 12.1(3) ?
    C6 N1 Cu1 I1 . . . 16_756 -177.9(3) ?
    C7 N1 Cu1 Cu1 . . . 16_756 -47.5(3) ?
    C6 N1 Cu1 Cu1 . . . 16_756 122.5(2) ?
    C7 N1 Cu1 Cu1 . . . 11_676 68.4(3) ?
    C6 N1 Cu1 Cu1 . . . 11_676 -121.6(3) ?
    C7 N1 Cu1 I1 . . . 6_664 -106.4(3) ?
    C6 N1 Cu1 I1 . . . 6_664 63.5(3) ?
    C7 N1 Cu1 Cu1 . . . 6_664 -157.8(2) ?
    C6 N1 Cu1 Cu1 . . . 6_664 12.1(4) ?
    Cu1 I1 Cu1 N1 11_676 . . . -145.25(9) ?
    Cu1 I1 Cu1 N1 6_664 . . . 145.04(9) ?
    Cu1 I1 Cu1 I1 11_676 . . 16_756 -27.64(3) ?
    Cu1 I1 Cu1 I1 6_664 . . 16_756 -97.34(2) ?
    Cu1 I1 Cu1 Cu1 11_676 . . 16_756 36.98(3) ?
    Cu1 I1 Cu1 Cu1 6_664 . . 16_756 -32.73(3) ?
    Cu1 I1 Cu1 Cu1 6_664 . . 11_676 -69.703(11) ?
    Cu1 I1 Cu1 I1 11_676 . . 6_664 101.19(3) ?
    Cu1 I1 Cu1 I1 6_664 . . 6_664 31.49(3) ?
    Cu1 I1 Cu1 Cu1 11_676 . . 6_664 69.703(11) ?
loop_
    _geom_hbond_atom_site_label_D
    _geom_hbond_atom_site_label_H
    _geom_hbond_atom_site_label_A
    _geom_hbond_site_symmetry_A
    _geom_hbond_distance_DH
    _geom_hbond_distance_HA
    _geom_hbond_distance_DA
    _geom_hbond_angle_DHA
    C10 H10A O1 4_464 0.97 2.60 3.531(5) 162
data_global
_journal_date_recd_electronic     2012-05-09
_journal_date_accepted     2012-05-17
_journal_name_full     'Acta Crystallographica, Section E'
_journal_year     2012
_journal_volume     68
_journal_issue      6
_journal_page_first     m796
_journal_page_last     m796
_journal_paper_category     QM
_journal_paper_doi     10.1107/S160053681202257X
_journal_coeditor_code     RZ2757
_publ_contact_author_name     'Lili Yang'
_publ_contact_author_address
;
Department of General Medicine
Lanzhou University Second Hospital
Lanzhou 730030
People's Republic of China
;
_publ_contact_author_email     'llyang666@163.com'
_publ_contact_author_fax     ?
_publ_contact_author_phone     ?
_publ_section_title
;
Tetra-\m~3~-iodido-tetrakis{[ethyl
2-(1<i>H</i>-benzimidazol-1-yl)acetate-\k<i>N</i>^3^]copper(I)}
;
loop_
    _publ_author_name
    _publ_author_footnote
    _publ_author_address
    'Yang, Lili' .
;
Department of General Medicine
Lanzhou University Second Hospital
Lanzhou 730030
People's Republic of China
;
    'Zhang, Zhengyi' .
;
Department of General Medicine
Lanzhou University Second Hospital
Lanzhou 730030
People's Republic of China
;
