# Supplementary material for: Tetra-μ3-iodido-tetra­kis­{[ethyl 2-(1H-benzimidazol-1-yl)acetate-κN 3]copper(I)}
Source: Acta Crystallogr Sect E Struct Rep Online. 2012 May 26;68(Pt 6):m796. doi: 10.1107/S160053681202257X (PMC3379124; doi:10.1107/S160053681202257X)
Supplement: Supplementary file 2 [file e-68-0m796-Isup2.hkl]

# 
# h,k,l, Fc-squared, Fo-squared, sigma(Fo-squared) and status flag 
# 
data_I
_shelx_title ' I41a in I4(1)/a' 
_shelx_refln_list_code          4 
_shelx_F_calc_maximum      875.98 
_exptl_crystal_F_000      3040.00 
_reflns_d_resolution_high  0.8256 
 
loop_ 
 _symmetry_equiv_pos_as_xyz 
 'x, y, z' 
 '-x+1/2, -y, z+1/2' 
 '-y+3/4, x+1/4, z+1/4' 
 'y+3/4, -x+3/4, z+3/4' 
 'x+1/2, y+1/2, z+1/2' 
 '-x+1, -y+1/2, z+1' 
 '-y+5/4, x+3/4, z+3/4' 
 'y+5/4, -x+5/4, z+5/4' 
 '-x, -y, -z' 
 'x-1/2, y, -z-1/2' 
 'y-3/4, -x-1/4, -z-1/4' 
 '-y-3/4, x-3/4, -z-3/4' 
 '-x+1/2, -y+1/2, -z+1/2' 
 'x, y+1/2, -z' 
 'y-1/4, -x+1/4, -z+1/4' 
 '-y-1/4, x-1/4, -z-1/4' 
 
_cell_length_a    21.1961 
_cell_length_b    21.1961 
_cell_length_c    11.5808 
_cell_angle_alpha  90.000 
_cell_angle_beta   90.000 
_cell_angle_gamma  90.000 
 
_shelx_F_squared_multiplier     1.000 
 
loop_ 
 _refln_index_h 
 _refln_index_k 
 _refln_index_l 
 _refln_F_squared_calc 
 _refln_F_squared_meas 
 _refln_F_squared_sigma 
 _refln_observed_status 
   0   2   0   336562.59   307211.78   6249.14 o 
   2   2   0   209924.28   211811.89   4062.06 o 
  -2   4   0    55532.90    56176.34   1008.99 o 
   0   4   0   105493.84   110109.57   2223.67 o 
   2   4   0   251300.25   263102.97   2924.98 o 
   4   4   0   767333.63   774416.31   9968.24 o 
  -4   6   0   233187.06   245265.77   5134.96 o 
  -2   6   0   211207.73   218288.98   7637.38 o 
   0   6   0     1133.21     1299.51    158.91 o 
   2   6   0   396276.16   408285.44   4385.02 o 
   4   6   0   443875.13   446510.13   4917.90 o 
   6   6   0   300188.09   300315.56   4345.77 o 
  -6   8   0    15179.80    13181.49    413.15 o 
  -4   8   0    16109.83    16560.27    571.49 o 
  -2   8   0   603759.81   631801.19  15360.93 o 
   0   8   0    10568.14    10541.57    209.60 o 
   2   8   0    60376.91    62337.88    725.65 o 
   4   8   0   282730.75   282344.47   3692.87 o 
   6   8   0    59025.38    55460.11    940.93 o 
   8   8   0     7723.89     8410.61    298.67 o 
  -8  10   0     8367.67     8100.01    339.86 o 
  -6  10   0    94609.13    94337.44   5141.05 o 
  -4  10   0   104496.42    98776.57   5062.28 o 
  -2  10   0   309196.53   301656.47   3563.62 o 
   0  10   0   149734.39   153256.14   1881.92 o 
   2  10   0     4854.77     4515.04    162.23 o 
   4  10   0    35398.77    35555.67    560.31 o 
   6  10   0    28284.11    30938.34    653.10 o 
   8  10   0    14037.61    13890.12    625.13 o 
  10  10   0        1.51      243.09    120.38 o 
 -10  12   0    12972.09    11869.02    998.26 o 
  -8  12   0    72722.84    69211.92   4421.96 o 
  -6  12   0   110565.63   109630.33   7064.37 o 
  -4  12   0   104783.48   108408.39   1691.93 o 
  -2  12   0    97191.48    97209.57   1169.23 o 
   0  12   0      307.01      268.56     83.60 o 
   2  12   0    36301.28    36674.18    535.83 o 
   4  12   0    10456.69     9914.93    273.50 o 
   6  12   0    25630.58    24745.70    514.34 o 
   8  12   0    52778.63    53665.55   1018.73 o 
  10  12   0    13752.53    13548.45    715.80 o 
  12  12   0       23.64      282.65    301.85 o 
 -12  14   0     7366.42     7797.46   1609.53 o 
 -10  14   0     6501.96     6548.34    596.57 o 
  -8  14   0    54220.58    54506.34   6805.91 o 
  -6  14   0    17232.44    16557.56    544.38 o 
  -4  14   0    22766.14    22213.06    570.01 o 
  -2  14   0    17323.79    17279.48    440.61 o 
   0  14   0     2323.07     2484.98    200.43 o 
   2  14   0    97015.72    94905.63   2123.16 o 
   4  14   0    34439.79    33025.67    956.37 o 
   6  14   0     1135.77     1262.88    170.81 o 
   8  14   0     1352.10      988.83    192.14 o 
  10  14   0      253.41      141.02    307.79 o 
  12  14   0        9.43      -67.12    243.61 o 
  14  14   0     2749.59     2480.67    463.14 o 
 -14  16   0    37768.61    35804.48   4282.02 o 
 -12  16   0    18923.75    19612.86   1440.93 o 
 -10  16   0     8301.66     8261.39   1643.25 o 
  -8  16   0    19152.46    17000.27    982.58 o 
  -6  16   0     3894.99     3830.32    373.10 o 
  -4  16   0    83169.87    81651.22   2074.17 o 
  -2  16   0    43952.73    42822.34   1363.56 o 
   0  16   0    12660.06    12219.41    397.50 o 
   2  16   0    56165.69    54814.12   1079.58 o 
   4  16   0     5108.31     4512.25    266.23 o 
   6  16   0     1020.12     1331.98    192.68 o 
   8  16   0     2463.00     1979.53    389.96 o 
  10  16   0    18824.71    17721.21    865.04 o 
  12  16   0    11258.26    10007.78   1106.87 o 
  14  16   0      596.38      567.93    458.75 o 
  16  16   0     6645.21     6023.05   1169.21 o 
 -16  18   0       18.38      634.40    439.14 o 
 -14  18   0     8758.86     8885.56    841.43 o 
 -12  18   0     7746.96     6415.39    745.76 o 
 -10  18   0     1607.52     1286.61    326.23 o 
  -8  18   0      256.60     -221.15    210.82 o 
  -6  18   0    45690.72    45550.58   1725.56 o 
  -4  18   0   107860.31   108986.81   4354.57 o 
  -2  18   0    29907.77    29310.73   1286.54 o 
   0  18   0     4404.29     4505.00    287.16 o 
   2  18   0     5718.64     5390.78    391.74 o 
   4  18   0     2407.66     2730.55    243.09 o 
   6  18   0    14776.67    14639.62    589.03 o 
   8  18   0      755.27      861.26    458.35 o 
  10  18   0       86.18       -6.09    244.26 o 
  12  18   0     5037.19     4556.57    578.70 o 
  14  18   0     1111.02     1216.22    614.80 o 
  16  18   0     1975.34     2726.32    568.45 o 
  18  18   0     2824.89     3072.18    635.97 o 
 -16  20   0     4160.56     4338.88    755.95 o 
 -14  20   0     3579.55     3189.57    488.13 o 
 -12  20   0     3374.64     3704.25    562.65 o 
 -10  20   0    20365.37    22363.29   1337.81 o 
  -8  20   0    15618.83    15265.46   1122.54 o 
  -6  20   0     9218.06     9810.40    860.52 o 
  -4  20   0    33694.41    34455.26   1820.45 o 
  -2  20   0    32802.05    33519.23   1303.04 o 
   0  20   0      447.63      187.89    190.49 o 
   2  20   0      898.93      978.07    197.06 o 
   4  20   0    10489.02    10753.67    521.38 o 
   6  20   0    19640.50    19126.72    984.18 o 
   8  20   0    15571.93    13970.68    988.46 o 
  10  20   0       92.72       56.40    272.94 o 
  12  20   0      465.75      737.77    395.34 o 
  14  20   0     7840.05     8789.63   2094.94 o 
  16  20   0     4499.03     5012.75    713.46 o 
 -12  22   0     6917.98     6842.59    626.48 o 
 -10  22   0    41882.47    50888.79   1483.68 o 
  -8  22   0    30552.00    35694.89   1180.11 o 
  -6  22   0     1887.56     1952.44    292.20 o 
  -4  22   0      149.88      143.47    176.95 o 
  -2  22   0     5246.95     6142.65    576.83 o 
   0  22   0    20745.58    20500.19    951.68 o 
   2  22   0     2246.86     1695.37    720.27 o 
   4  22   0     2290.82     2220.66    367.55 o 
   6  22   0     9304.06     8837.42    518.15 o 
   8  22   0     1112.10      597.65    311.32 o 
  10  22   0      280.74      385.48    326.61 o 
  12  22   0     3836.56     4721.13    646.03 o 
  -8  24   0     3135.85     3790.26    668.62 o 
  -6  24   0      289.92      196.50    248.12 o 
  -4  24   0      994.02     1374.02    276.46 o 
  -2  24   0    16255.76    17014.67    819.08 o 
   0  24   0    34867.68    33727.98   1402.12 o 
   2  24   0    22566.79    22490.79    906.22 o 
   4  24   0     5633.49     5371.60    526.65 o 
   6  24   0     1576.10     1435.71    358.35 o 
   8  24   0     1773.45     1958.10    524.62 o 
   0   1   1   291410.94   291650.88  12574.35 o 
  -1   2   1    83984.17    88020.05   1384.68 o 
   1   2   1    73707.49    72905.78   4289.89 o 
  -2   3   1    30591.84    30877.60    411.73 o 
   0   3   1    19638.02    21705.31    428.96 o 
   2   3   1    65319.37    60759.93   9936.46 o 
  -3   4   1    30377.84    30618.58    485.48 o 
  -1   4   1    35577.03    37946.82    403.09 o 
   1   4   1   151676.31   155363.19   1246.27 o 
   3   4   1   110829.37   115395.39   1384.07 o 
  -4   5   1    34896.40    36321.86    436.66 o 
  -2   5   1    53555.23    53721.00    628.64 o 
   0   5   1    52572.66    56219.41    477.14 o 
   2   5   1   113469.67   120627.77   1019.79 o 
   4   5   1    53367.16    56082.17    859.79 o 
  -5   6   1    77673.90    72676.66    793.57 o 
  -3   6   1     4725.95     4770.13    140.11 o 
  -1   6   1    11751.69    12217.59    178.80 o 
   1   6   1    10811.78    12560.19    174.12 o 
   3   6   1   131028.41   136120.92   1388.22 o 
   5   6   1    41329.97    41246.83    456.45 o 
  -6   7   1     1922.04     1707.56     97.54 o 
  -4   7   1     1106.09      942.56     77.21 o 
  -2   7   1    36552.88    36280.42    555.85 o 
   0   7   1     3367.89     4001.89    104.63 o 
   2   7   1     3956.23     4087.04    105.49 o 
   4   7   1   104598.88   105292.67    856.41 o 
   6   7   1   178031.63   181542.08   2725.21 o 
  -7   8   1   211077.81   211309.00   3871.15 o 
  -5   8   1    18021.81    16519.57    454.15 o 
  -3   8   1    10159.06     9788.50    300.38 o 
  -1   8   1    30815.31    31370.37    483.89 o 
   1   8   1    55061.53    54022.71    478.61 o 
   3   8   1   135021.86   132150.81   1412.60 o 
   5   8   1    74769.50    76188.97    712.93 o 
   7   8   1     1049.25     1103.69    147.70 o 
  -8   9   1    24462.93    25455.95    807.91 o 
  -6   9   1    46875.02    46478.98    929.00 o 
  -4   9   1   105339.05   103515.70   1452.33 o 
  -2   9   1   119933.10   120512.30   1785.10 o 
   0   9   1    52871.65    52709.36    514.03 o 
   2   9   1    16828.89    15683.17    260.85 o 
   4   9   1     1120.81     1315.67     91.08 o 
   6   9   1     3911.15     3707.20    179.44 o 
   8   9   1    39863.32    39032.82    561.91 o 
  -9  10   1     6516.57     6976.48    269.36 o 
  -7  10   1    56311.14    54428.57   1340.13 o 
  -5  10   1    12597.32    13652.85    386.31 o 
  -3  10   1     3104.92     3116.24    192.06 o 
  -1  10   1     2526.06     2541.72    104.52 o 
   1  10   1    29169.18    28529.72    333.70 o 
   3  10   1   162955.28   160922.41   1858.11 o 
   5  10   1    48317.22    47809.64    488.59 o 
   7  10   1     3943.94     3771.55    221.29 o 
   9  10   1      194.76      152.53     72.96 o 
 -10  11   1    19083.32    19125.51    459.10 o 
  -8  11   1    16146.03    16102.20    919.36 o 
  -6  11   1     1042.55     1059.34    112.08 o 
  -4  11   1    41710.20    44196.39   1513.08 o 
  -2  11   1    28913.48    30273.50    397.16 o 
   0  11   1    84753.79    86452.32    785.87 o 
   2  11   1    51787.09    51773.73    623.52 o 
   4  11   1    15013.30    15404.80    243.34 o 
   6  11   1     1106.60     1374.60     97.35 o 
   8  11   1     3733.51     3517.03    179.21 o 
  10  11   1    19216.46    19405.20    535.45 o 
 -11  12   1    39685.30    39774.52   1956.55 o 
  -9  12   1      685.08      900.63    157.38 o 
  -7  12   1     3497.78     3319.20    336.69 o 
  -5  12   1    19052.71    18970.40    699.59 o 
  -3  12   1    56311.19    56460.52    916.46 o 
  -1  12   1    45125.24    45027.96    492.10 o 
   1  12   1    30027.67    29696.71    324.73 o 
   3  12   1    47576.34    46914.48    497.59 o 
   5  12   1     7777.02     7465.58    178.79 o 
   7  12   1     9658.27     9442.60    256.25 o 
   9  12   1      160.03        2.15    211.04 o 
  11  12   1    38521.01    38055.07    820.95 o 
 -12  13   1    19116.96    18690.33    815.40 o 
 -10  13   1    43950.14    43160.31   2581.34 o 
  -8  13   1    19893.58    18320.49    836.22 o 
  -6  13   1    26601.29    25998.31    763.14 o 
  -4  13   1     6843.09     7194.62    246.15 o 
  -2  13   1     1935.26     2055.02    112.85 o 
   0  13   1     6208.03     6359.09    167.39 o 
   2  13   1     1163.60     1237.17     96.97 o 
   4  13   1      771.47      712.91     85.03 o 
   6  13   1      130.98      141.32     74.43 o 
   8  13   1        2.04       15.28    233.02 o 
  10  13   1    30830.76    30106.13    959.81 o 
  12  13   1    35237.18    32849.47    923.49 o 
 -13  14   1    13626.34    14342.30    956.54 o 
 -11  14   1    11012.48    11066.34   1052.25 o 
  -9  14   1     5511.92     5227.18    567.21 o 
  -7  14   1      712.21      419.02    134.67 o 
  -5  14   1    27642.52    27098.29    644.81 o 
  -3  14   1    79588.99    76992.70    792.48 o 
  -1  14   1    51104.47    49781.82    538.67 o 
   1  14   1      533.38      293.07     79.16 o 
   3  14   1     1932.16     1962.84    118.88 o 
   5  14   1     8050.66     7532.21    195.61 o 
   7  14   1    36565.47    35871.25    797.72 o 
   9  14   1      312.50      339.31    145.19 o 
  11  14   1     9567.61     9408.60    458.87 o 
  13  14   1     5605.68     6448.68    423.24 o 
 -14  15   1     1549.59     1013.04    280.83 o 
 -12  15   1       21.22      110.27    218.82 o 
 -10  15   1      106.59     -164.01    180.97 o 
  -8  15   1     5177.35     5525.83    344.20 o 
  -6  15   1        0.73      -48.61     89.83 o 
  -4  15   1      300.98      355.03     88.81 o 
  -2  15   1    10180.99    10176.98    223.90 o 
   0  15   1     6905.08     6653.83    185.57 o 
   2  15   1    32057.94    31637.38    619.95 o 
   4  15   1    41467.89    40982.38    490.20 o 
   6  15   1    63134.02    61612.45   1010.85 o 
   8  15   1     8249.13     8401.60    589.07 o 
  10  15   1      126.92      179.39    202.68 o 
  12  15   1     5991.72     6047.93    426.83 o 
  14  15   1     2371.62     3114.48    364.02 o 
 -15  16   1     1065.28      962.39    301.68 o 
 -13  16   1    17041.05    17732.34   1062.52 o 
 -11  16   1      388.54      337.27    190.31 o 
  -9  16   1    11246.98    11191.23    728.92 o 
  -7  16   1      358.54      184.35    175.11 o 
  -5  16   1     3862.26     4253.32    201.02 o 
  -3  16   1    69191.75    68594.69   1313.42 o 
  -1  16   1     6985.92     6421.86    216.18 o 
   1  16   1     1071.59      929.79    120.14 o 
   3  16   1       48.26      -21.37     85.99 o 
   5  16   1    23983.40    24201.92    429.03 o 
   7  16   1    46994.29    46502.17   1018.16 o 
   9  16   1     3769.86     3684.03    335.72 o 
  11  16   1     2599.39     2397.51    306.95 o 
  13  16   1      366.12      161.76    216.39 o 
  15  16   1     8398.67     8313.63    517.46 o 
 -16  17   1     3881.11     3927.90    445.86 o 
 -14  17   1     3365.39     2981.70    380.43 o 
 -12  17   1     1725.54     1570.92    263.80 o 
 -10  17   1     6690.09     6934.17    459.99 o 
  -8  17   1     9999.90    10315.22    598.65 o 
  -6  17   1    19671.55    18871.92    505.83 o 
  -4  17   1    14444.18    14154.71    349.50 o 
  -2  17   1    12275.82    11794.35    297.24 o 
   0  17   1      650.26      671.67    121.54 o 
   2  17   1     1288.58     1297.53    132.35 o 
   4  17   1     8657.76     8218.93    245.17 o 
   6  17   1    25651.70    25926.19    486.46 o 
   8  17   1    16594.71    16408.84    591.94 o 
  10  17   1      582.09      693.52    313.30 o 
  12  17   1     5236.29     5104.05    415.90 o 
  14  17   1     2176.60     2049.63    332.29 o 
  16  17   1     1192.20     1559.28    558.67 o 
 -17  18   1     3680.62     3798.36    405.45 o 
 -15  18   1      248.04      -41.32    209.21 o 
 -13  18   1     2338.82     3006.25    497.80 o 
 -11  18   1     2206.44     2314.14    505.61 o 
  -9  18   1     6235.50     6603.61    415.47 o 
  -7  18   1     1266.08     1610.07    301.42 o 
  -5  18   1    10433.77    10905.03    489.40 o 
  -3  18   1    12328.75    12296.96    332.32 o 
  -1  18   1      366.25      368.53    121.15 o 
   1  18   1     6188.70     6151.28    230.44 o 
   3  18   1     2995.54     2573.97    169.72 o 
   5  18   1    23023.11    21788.24    577.52 o 
   7  18   1    12293.13    11865.58    388.12 o 
   9  18   1      109.09      169.91    174.70 o 
  11  18   1      207.47      234.63    211.12 o 
  13  18   1     1436.16     1662.33    301.27 o 
  15  18   1    11830.06    11781.31    758.80 o 
  17  18   1     3670.18     3361.30    462.71 o 
 -16  19   1      194.91      199.71    239.11 o 
 -14  19   1     1533.73     2114.19    323.26 o 
 -12  19   1       20.49      112.89    208.39 o 
 -10  19   1       64.84       35.09    200.81 o 
  -8  19   1     2008.07     2753.63    255.97 o 
  -6  19   1    15025.87    16429.24    673.05 o 
  -4  19   1    18633.09    19160.59    706.42 o 
  -2  19   1    18778.59    19092.46    601.04 o 
   0  19   1    19439.79    18312.36    464.40 o 
   2  19   1     9198.96     8876.09    308.98 o 
   4  19   1      431.39      439.95    136.58 o 
   6  19   1      192.28      -95.35    127.91 o 
   8  19   1     1005.16     1020.35    241.98 o 
  10  19   1     3430.70     3537.40    366.10 o 
  12  19   1       92.70      174.82    219.33 o 
  14  19   1      113.92     -138.43    225.92 o 
  16  19   1     3367.13     3427.13    453.49 o 
 -15  20   1      219.95      220.73    242.14 o 
 -13  20   1      194.06      -60.57    224.23 o 
 -11  20   1     7372.04     7826.16    597.01 o 
  -9  20   1    13666.07    14257.87    788.22 o 
  -7  20   1     2627.22     2681.39    240.75 o 
  -5  20   1     1714.01     1745.26    181.14 o 
  -3  20   1     5063.66     5258.07    253.00 o 
  -1  20   1     1035.17      936.49    144.99 o 
   1  20   1    14627.91    14153.15    363.85 o 
   3  20   1      371.81      293.83    130.54 o 
   5  20   1     3075.03     3526.77    261.31 o 
   7  20   1     3046.91     2702.85    251.51 o 
   9  20   1     1349.83     1554.69    282.32 o 
  11  20   1     3173.46     2267.84    350.68 o 
  13  20   1     1603.68     2040.36    354.61 o 
  15  20   1     4045.75     4499.60    479.87 o 
 -14  21   1     6652.53     6375.55    496.68 o 
 -12  21   1     7549.69     8470.81    596.62 o 
 -10  21   1     5358.40     5867.82    413.28 o 
  -8  21   1     1752.64     1954.60    220.12 o 
  -6  21   1       11.94      133.36    120.26 o 
  -4  21   1       68.93      362.97    125.86 o 
  -2  21   1     1947.29     1961.79    212.02 o 
   0  21   1     1058.86     1181.86    161.75 o 
   2  21   1     2778.43     2649.56    222.72 o 
   4  21   1     1173.50     1231.37    193.02 o 
   6  21   1     1203.33     1087.06    191.66 o 
   8  21   1    11158.94    10585.18    585.63 o 
  10  21   1    10330.29    10110.75    931.75 o 
  12  21   1     6179.07     6137.37    974.53 o 
  14  21   1     3206.82     2919.38    412.91 o 
 -13  22   1      128.92      237.65    278.89 o 
 -11  22   1     5202.77     5769.57    433.93 o 
  -9  22   1     4642.56     5843.10    311.80 o 
  -7  22   1     2598.83     2921.35    234.21 o 
  -5  22   1     1352.81     1508.40    186.67 o 
  -3  22   1       54.82       57.53    118.10 o 
  -1  22   1    10057.71    10268.95    357.47 o 
   1  22   1     9487.34     8802.23    339.99 o 
   3  22   1      672.61      604.31    150.03 o 
   5  22   1     4921.52     4953.29    317.70 o 
   7  22   1        0.68     -125.17    147.17 o 
   9  22   1     4695.56     4820.11    749.56 o 
  11  22   1     1787.64     1217.79    314.89 o 
  13  22   1      178.47      -19.57    324.28 o 
 -10  23   1     8158.12     7752.58    711.27 o 
  -8  23   1     3285.42     3468.35    265.98 o 
  -6  23   1     4441.07     5186.05    285.59 o 
  -4  23   1     3695.31     3904.19    254.66 o 
  -2  23   1     2987.47     3372.36    233.30 o 
   0  23   1     3053.91     3099.30    253.02 o 
   2  23   1     3050.96     3678.24    264.23 o 
   4  23   1     4403.15     4316.01    324.46 o 
   6  23   1      611.26      647.30    196.56 o 
   8  23   1      991.20      858.22    280.00 o 
  10  23   1     2943.07     2277.22    359.82 o 
  -7  24   1        8.43      -58.57    156.71 o 
  -5  24   1     1958.10     2311.74    224.30 o 
  -3  24   1       23.03      -89.67    125.26 o 
  -1  24   1     4784.44     5156.31    310.13 o 
   1  24   1     8784.50     9204.76    451.77 o 
   3  24   1      174.42      302.03    180.56 o 
   5  24   1      208.68     -187.43    168.92 o 
   7  24   1      429.99       90.83    200.19 o 
  -4  25   1      805.82      463.53    182.92 o 
  -2  25   1     2747.71     2800.42    288.90 o 
   0  25   1     3409.95     3758.47    281.44 o 
   2  25   1     6516.50     6714.05    414.60 o 
   4  25   1     8369.21     8325.50    421.62 o 
   1   1   2    15406.00    14746.31    421.17 o 
   0   2   2    44699.69    47897.88    486.76 o 
   2   2   2    21559.22    22148.37    247.71 o 
  -1   3   2     8831.91     8401.56    159.95 o 
   1   3   2    34815.96    34646.27    304.87 o 
   3   3   2    37617.18    37554.36    396.59 o 
  -2   4   2   176875.50   177765.78   3442.37 o 
   0   4   2   163489.39   168510.14   1199.68 o 
   2   4   2    23867.27    24170.95    301.52 o 
   4   4   2    19054.76    19429.19    279.27 o 
  -3   5   2        7.73      104.68     55.41 o 
  -1   5   2    17842.89    17306.79    224.42 o 
   1   5   2     5628.58     5996.84    108.79 o 
   3   5   2     6050.61     6458.35    138.00 o 
   5   5   2     2279.63     2255.41    113.51 o 
  -4   6   2    16667.85    16601.49    275.49 o 
  -2   6   2    36665.83    41137.34    477.69 o 
   0   6   2    90833.16    91215.52    760.67 o 
   2   6   2      427.34      804.30     76.11 o 
   4   6   2      860.12      770.53     68.73 o 
   6   6   2   161449.77   158783.70   1558.30 o 
  -5   7   2      784.83      824.49    101.81 o 
  -3   7   2     9281.38     9825.53    237.25 o 
  -1   7   2     4653.25     5039.69    122.84 o 
   1   7   2     4220.49     3751.04    130.36 o 
   3   7   2      632.74      605.95     61.15 o 
   5   7   2     1085.31      901.75     70.52 o 
   7   7   2    22348.24    22402.75    396.27 o 
  -6   8   2   256540.75   248329.91   2556.32 o 
  -4   8   2   201989.19   202688.75   2108.07 o 
  -2   8   2    53013.77    52700.77    548.15 o 
   0   8   2    45225.75    42936.52    426.41 o 
   2   8   2   187429.06   188565.36   2326.60 o 
   4   8   2    58334.48    57973.78    720.72 o 
   6   8   2    18451.04    18735.26    394.18 o 
   8   8   2   185172.23   181707.84   2482.87 o 
  -7   9   2       19.33       -1.52     93.74 o 
  -5   9   2      293.02      743.50    121.85 o 
  -3   9   2    18748.15    18670.70    316.33 o 
  -1   9   2      250.51      149.96     57.84 o 
   1   9   2     2502.13     2539.45    106.39 o 
   3   9   2     7487.21     7449.06    158.93 o 
   5   9   2    38263.01    39014.96    516.42 o 
   7   9   2    17368.38    15801.09    331.85 o 
   9   9   2     9467.04     9417.71    389.27 o 
  -8  10   2    14575.69    14605.16    394.62 o 
  -6  10   2   122685.73   120980.27   2271.87 o 
  -4  10   2    53120.16    51423.96    719.04 o 
  -2  10   2    10497.56    10391.92    205.38 o 
   0  10   2   174874.75   173312.45   2354.43 o 
   2  10   2   250675.95   245194.11   2519.17 o 
   4  10   2   249952.89   248047.55   2465.63 o 
   6  10   2      967.73      875.37    103.90 o 
   8  10   2        6.88      -35.27     89.72 o 
  10  10   2    12233.14    12270.64    377.79 o 
  -9  11   2       76.23      -70.81    106.54 o 
  -7  11   2      351.97      366.25    111.21 o 
  -5  11   2      167.95      229.79     98.97 o 
  -3  11   2     1096.82      921.21    113.67 o 
  -1  11   2      164.52      152.71     59.46 o 
   1  11   2     1640.24     1920.84    121.59 o 
   3  11   2     5216.00     4618.06    167.71 o 
   5  11   2    14811.10    14713.98    315.50 o 
   7  11   2    15666.33    15498.88    360.94 o 
   9  11   2    11623.74    11746.21    362.11 o 
  11  11   2     2213.43     2115.49    253.09 o 
 -10  12   2   102854.55   101960.34   2371.05 o 
  -8  12   2     6841.04     6651.20    290.72 o 
  -6  12   2     3695.37     3475.14    305.95 o 
  -4  12   2    27873.99    27812.92    406.64 o 
  -2  12   2    16854.62    16881.81    395.23 o 
   0  12   2      535.40      561.57     78.42 o 
   2  12   2   112537.63   108839.79   1836.53 o 
   4  12   2    15113.60    14868.09    249.99 o 
   6  12   2      738.57      720.06     90.62 o 
   8  12   2        9.15      123.05    118.73 o 
  10  12   2    67945.48    67581.95   1047.42 o 
  12  12   2   165819.06   166337.81   3033.07 o 
 -11  13   2      475.41      272.08    221.53 o 
  -9  13   2     1407.50     1451.74    193.20 o 
  -7  13   2    18934.03    17868.91    423.52 o 
  -5  13   2     4337.00     4562.15    212.11 o 
  -3  13   2     3041.48     3152.08    137.16 o 
  -1  13   2     1364.20     1171.87     98.34 o 
   1  13   2     3079.27     3219.92    285.40 o 
   3  13   2      325.49      189.19     73.16 o 
   5  13   2     6254.44     6492.39    198.47 o 
   7  13   2     1317.02     1327.63    136.10 o 
   9  13   2     3576.48     4095.41    260.63 o 
  11  13   2      610.50      665.51    248.85 o 
  13  13   2     1658.72     1613.56    306.72 o 
 -12  14   2    46888.01    49237.08   2429.78 o 
 -10  14   2    38160.33    37740.06   1100.42 o 
  -8  14   2     9677.16     9060.90    323.47 o 
  -6  14   2    27661.69    26758.64    732.02 o 
  -4  14   2   118961.16   114570.48   2555.87 o 
  -2  14   2   128037.40   129060.66   2812.86 o 
   0  14   2    19987.45    18750.33    355.65 o 
   2  14   2     3815.91     3447.52    197.39 o 
   4  14   2    31804.23    31557.35    411.60 o 
   6  14   2    92667.46    91201.26    970.03 o 
   8  14   2    37818.02    37915.84   1648.05 o 
  10  14   2     6235.18     6328.08    317.32 o 
  12  14   2    60879.29    60070.30   1718.85 o 
  14  14   2    11230.88    12391.63    504.22 o 
 -13  15   2     1172.85      972.56    241.63 o 
 -11  15   2     1125.75     1271.04    240.32 o 
  -9  15   2     2800.86     2551.99    222.53 o 
  -7  15   2    13263.69    12782.77    557.69 o 
  -5  15   2     4199.35     3916.17    178.77 o 
  -3  15   2     9759.03    10118.00    351.09 o 
  -1  15   2    23309.89    22568.85    362.41 o 
   1  15   2     9284.86     8867.05    217.10 o 
   3  15   2     1548.44     1528.82    118.44 o 
   5  15   2      345.47      528.93    106.29 o 
   7  15   2        4.80      -18.78    110.77 o 
   9  15   2      763.63      692.25    228.41 o 
  11  15   2     1409.17     1763.97    340.01 o 
  13  15   2     6117.44     5311.09    757.96 o 
  15  15   2        0.25      237.76    200.81 o 
 -14  16   2       13.75     -237.17    269.71 o 
 -12  16   2     4709.45     6179.22    450.48 o 
 -10  16   2     9811.12    10294.25    478.53 o 
  -8  16   2    13799.05    13820.76    573.90 o 
  -6  16   2     1569.37     1844.36    221.67 o 
  -4  16   2    15475.46    15487.27    501.50 o 
  -2  16   2    44290.46    42839.04    606.80 o 
   0  16   2     5831.80     5895.83    194.68 o 
   2  16   2     9070.65     8792.84    225.86 o 
   4  16   2    66450.85    64687.62   1417.70 o 
   6  16   2   157001.42   151676.95   3307.37 o 
   8  16   2    61425.40    61391.15   3543.41 o 
  10  16   2      587.37      561.26    226.86 o 
  12  16   2      246.58      184.22    199.82 o 
  14  16   2     4227.43     3998.25    903.90 o 
  16  16   2    13359.70    13531.30    665.81 o 
 -15  17   2     1037.00      944.05    258.28 o 
 -13  17   2     3019.52     3000.93    363.44 o 
 -11  17   2     7186.84     6910.60   1146.24 o 
  -9  17   2       90.96      147.19    192.56 o 
  -7  17   2      149.58      176.70    146.08 o 
  -5  17   2     1193.10     1223.68    142.70 o 
  -3  17   2     2492.98     2577.50    175.67 o 
  -1  17   2     3036.73     3309.32    183.00 o 
   1  17   2     8331.77     8206.57    246.74 o 
   3  17   2      749.73      855.23    125.18 o 
   5  17   2     3305.56     3275.00    226.95 o 
   7  17   2      165.95      244.87    143.83 o 
   9  17   2     2050.82     1929.34    294.38 o 
  11  17   2     5608.67     5751.86    480.59 o 
  13  17   2     6764.27     6825.55    483.73 o 
  15  17   2       13.64      497.69    238.58 o 
  17  17   2       42.10      322.07    240.46 o 
 -16  18   2     3803.88     3600.68    420.26 o 
 -14  18   2     1220.65     1361.17    292.26 o 
 -12  18   2     1029.16      858.62    246.93 o 
 -10  18   2     8005.49     7965.53    431.93 o 
  -8  18   2    44264.33    43888.30   2090.63 o 
  -6  18   2    18062.53    19119.24    454.73 o 
  -4  18   2      700.82      842.08    135.91 o 
  -2  18   2    13735.08    13626.67    332.10 o 
   0  18   2    21148.84    20325.61    820.50 o 
   2  18   2    12252.87    11896.85    463.47 o 
   4  18   2    16060.33    15658.80    597.17 o 
   6  18   2    39299.53    40052.69    928.12 o 
   8  18   2    21097.97    20422.06   1753.38 o 
  10  18   2      423.74      149.41    198.81 o 
  12  18   2        8.99     -187.91    200.81 o 
  14  18   2    13294.42    13412.90    658.50 o 
  16  18   2    20390.49    21040.59    928.64 o 
 -15  19   2      486.69      226.81    240.18 o 
 -13  19   2     1671.13     1300.30    296.96 o 
 -11  19   2     1606.81     1994.62    301.71 o 
  -9  19   2      223.49      291.97    161.01 o 
  -7  19   2     1486.83     1556.45    190.48 o 
  -5  19   2     3903.97     3680.75    243.32 o 
  -3  19   2     2904.80     3016.56    203.28 o 
  -1  19   2       13.93      -60.30    103.36 o 
   1  19   2        0.56      -49.09    100.62 o 
   3  19   2     1375.67     1330.78    173.42 o 
   5  19   2      409.61      481.04    132.59 o 
   7  19   2        2.18      164.84    156.76 o 
   9  19   2     1370.00     1104.17    259.49 o 
  11  19   2     6580.42     6717.74    468.35 o 
  13  19   2     2097.03     1522.46    334.62 o 
  15  19   2       59.55       89.31    265.88 o 
 -14  20   2     5967.04     6230.21    779.97 o 
 -12  20   2     3349.64     3758.76    548.16 o 
 -10  20   2     4687.37     5270.12    656.60 o 
  -8  20   2     9233.79     9548.53    418.83 o 
  -6  20   2     2007.20     2528.86    205.50 o 
  -4  20   2     1506.23     1675.70    177.02 o 
  -2  20   2     4879.36     4823.95    287.28 o 
   0  20   2    46296.59    45613.67   1665.34 o 
   2  20   2    24300.78    22714.09    667.96 o 
   4  20   2      875.57      876.19    160.74 o 
   6  20   2      357.50      494.94    145.36 o 
   8  20   2     3333.11     2893.38    301.10 o 
  10  20   2    19765.86    19729.91   1301.28 o 
  12  20   2     3505.07     2919.68    395.48 o 
  14  20   2     1753.37     1857.06    371.17 o 
 -13  21   2      386.76      436.00    255.16 o 
 -11  21   2      240.72      325.73    439.83 o 
  -9  21   2      120.27      -96.26    150.61 o 
  -7  21   2      213.38      119.35    154.32 o 
  -5  21   2      279.45      268.31    132.15 o 
  -3  21   2        3.91       12.44    105.09 o 
  -1  21   2      865.96     1100.25    159.16 o 
   1  21   2     2938.67     2813.23    279.85 o 
   3  21   2     3944.56     3587.07    241.53 o 
   5  21   2     3782.11     3672.76    247.55 o 
   7  21   2      919.79      901.43    224.58 o 
   9  21   2      524.36      472.47    236.52 o 
  11  21   2      946.93      928.45    294.80 o 
  13  21   2      154.82       37.11    265.99 o 
 -12  22   2     4099.90     4377.31    444.54 o 
 -10  22   2       91.25       18.30    173.64 o 
  -8  22   2       57.60      271.67    169.58 o 
  -6  22   2     2315.42     2241.25    242.61 o 
  -4  22   2     4745.89     4882.58    335.50 o 
  -2  22   2      993.59     1206.74    169.98 o 
   0  22   2     7077.74     7551.41    321.48 o 
   2  22   2     1364.50     1288.93    180.03 o 
   4  22   2      782.24     1047.51    176.60 o 
   6  22   2      712.35      902.07    202.54 o 
   8  22   2    10906.39    11341.60    586.38 o 
  10  22   2    26853.89    27051.90   2358.70 o 
  12  22   2     9348.57     9881.76    791.94 o 
  -9  23   2       59.03      -49.65    162.11 o 
  -7  23   2       25.24       71.30    168.97 o 
  -5  23   2        0.16       78.69    162.19 o 
  -3  23   2        4.25       19.01    151.32 o 
  -1  23   2      743.09      317.75    173.03 o 
   1  23   2       81.63      -19.92    125.96 o 
   3  23   2      457.35      293.57    142.37 o 
   5  23   2     1664.88     1824.45    242.73 o 
   7  23   2     1889.81     1867.68    282.34 o 
   9  23   2      135.16      320.02    248.52 o 
  -8  24   2        4.23       75.02    167.97 o 
  -6  24   2     3658.73     3465.15    291.19 o 
  -4  24   2     5099.73     5511.44    454.02 o 
  -2  24   2      335.58       75.71    200.58 o 
   0  24   2      313.22      387.62    191.79 o 
   2  24   2     1533.12     1962.69    261.09 o 
   4  24   2     9189.61     9289.02    425.60 o 
   6  24   2     4386.74     4448.44    337.06 o 
   8  24   2      764.00      464.36    252.29 o 
  -3  25   2      253.99      559.67    206.37 o 
  -1  25   2      164.57      333.01    178.04 o 
   1  25   2       70.43      289.39    181.48 o 
   3  25   2       76.93      -87.56    216.20 o 
   0   1   3   243539.08   253787.44   1763.57 o 
  -1   2   3   152746.89   156958.88   1209.93 o 
   1   2   3      108.50      113.03     30.94 o 
  -2   3   3     6847.97     6591.86    135.55 o 
   0   3   3       20.62       33.37     38.08 o 
   2   3   3    22661.76    22300.48    249.15 o 
  -3   4   3    40516.08    43557.60    421.87 o 
  -1   4   3      918.93     1405.92     76.85 o 
   1   4   3      999.66     1009.30     76.51 o 
   3   4   3   175852.53   176987.33   1398.80 o 
  -4   5   3     4095.33     4261.21    478.00 o 
  -2   5   3      353.47      420.84     44.39 o 
   0   5   3      300.91      256.71     44.07 o 
   2   5   3    58648.61    60997.45    541.39 o 
   4   5   3   129655.73   130151.91   1082.85 o 
  -5   6   3   131279.28   128650.55   1260.84 o 
  -3   6   3     9966.08    10008.19    212.47 o 
  -1   6   3     3772.92     3738.30    106.41 o 
   1   6   3    89191.41    86960.20    736.16 o 
   3   6   3   144911.75   150699.19   1197.13 o 
   5   6   3    25395.24    23838.74   1035.84 o 
  -6   7   3    22418.70    21945.28    359.95 o 
  -4   7   3    34285.39    34662.03    545.63 o 
  -2   7   3   192393.52   191950.64   2275.52 o 
   0   7   3    40831.37    41845.62    504.93 o 
   2   7   3      825.30      919.20     65.58 o 
   4   7   3    50919.68    52138.45    566.77 o 
   6   7   3    36251.90    35299.05    481.59 o 
  -7   8   3    11727.62    11580.41    274.71 o 
  -5   8   3    16938.82    16495.69    336.37 o 
  -3   8   3     2443.68     2913.17    104.27 o 
  -1   8   3     4727.83     4893.45    127.01 o 
   1   8   3    37359.73    36148.75    387.94 o 
   3   8   3    79083.48    78226.05    669.44 o 
   5   8   3     8705.78     8995.60    167.19 o 
   7   8   3    18706.97    17658.79    332.90 o 
  -8   9   3     8675.37     8614.76    278.07 o 
  -6   9   3    13733.25    13240.99    323.23 o 
  -4   9   3   122151.39   115136.07   1179.36 o 
  -2   9   3   213783.64   212143.53   1885.06 o 
   0   9   3   166528.70   166581.44   1436.06 o 
   2   9   3    26019.06    25105.57    302.94 o 
   4   9   3    14125.32    13973.97    259.90 o 
   6   9   3    15907.03    15309.78    311.83 o 
   8   9   3     9061.85     9382.93    260.37 o 
  -9  10   3     2705.66     2840.72    210.51 o 
  -7  10   3    13081.20    12966.68    556.04 o 
  -5  10   3    23447.30    23295.37    460.96 o 
  -3  10   3    43980.38    45122.14    589.93 o 
  -1  10   3     5899.24     6764.82    154.54 o 
   1  10   3     8742.05     9479.82    194.52 o 
   3  10   3    32140.77    31412.32    374.78 o 
   5  10   3     7760.07     7991.74    173.98 o 
   7  10   3    38594.19    37181.31    661.36 o 
   9  10   3     9600.22     9820.29    283.45 o 
 -10  11   3    25606.81    24795.68    738.95 o 
  -8  11   3    39829.64    38779.11    778.20 o 
  -6  11   3     3941.54     3811.44    206.46 o 
  -4  11   3    21947.64    22681.60    349.42 o 
  -2  11   3    42268.03    41159.06    584.69 o 
   0  11   3    41465.48    42026.96    519.54 o 
   2  11   3    18059.48    17450.54    278.56 o 
   4  11   3     6467.14     5911.06    160.06 o 
   6  11   3    34391.79    33638.48    592.20 o 
   8  11   3    63008.95    63608.83   1525.87 o 
  10  11   3    21548.57    21146.36    690.56 o 
 -11  12   3    26751.77    26348.66    772.12 o 
  -9  12   3     1285.59     1162.32    204.84 o 
  -7  12   3    26111.58    26230.88    721.68 o 
  -5  12   3      566.76      450.60    126.59 o 
  -3  12   3     7117.25     6642.50    188.95 o 
  -1  12   3     2486.20     2405.56    122.06 o 
   1  12   3    29753.91    29537.11    417.27 o 
   3  12   3     3249.10     3175.29    223.13 o 
   5  12   3    14283.07    14284.31    310.97 o 
   7  12   3    55332.79    53745.29    709.53 o 
   9  12   3     8124.24     7924.30    327.26 o 
  11  12   3    22025.80    22521.02    630.39 o 
 -12  13   3     9162.71    10112.39    667.62 o 
 -10  13   3    51768.30    50930.26   1573.15 o 
  -8  13   3    56156.77    53468.48   1443.77 o 
  -6  13   3    75412.27    73801.03   1448.75 o 
  -4  13   3    20296.40    19863.67    342.84 o 
  -2  13   3      419.53      443.16     80.59 o 
   0  13   3    13663.48    12865.44    247.86 o 
   2  13   3    24546.78    24233.15    664.55 o 
   4  13   3    11259.70    10974.35    284.12 o 
   6  13   3     1360.31     1520.36    139.36 o 
   8  13   3     2742.46     2873.42    191.87 o 
  10  13   3    13056.56    13228.51    582.82 o 
  12  13   3     7399.40     7569.00    330.43 o 
 -13  14   3    19396.14    20398.00    631.39 o 
 -11  14   3    13155.06    13429.78    451.70 o 
  -9  14   3      186.90      -22.49    245.79 o 
  -7  14   3    13673.20    13697.17    394.05 o 
  -5  14   3     1526.09     1504.19    128.65 o 
  -3  14   3     7260.22     7552.16    240.86 o 
  -1  14   3        0.92       21.54     73.19 o 
   1  14   3    21103.60    20921.24    368.49 o 
   3  14   3     7271.15     7626.63    203.38 o 
   5  14   3    15883.15    15678.34    377.07 o 
   7  14   3    24128.25    24289.30    451.34 o 
   9  14   3     1471.98     1543.20    188.03 o 
  11  14   3    14392.54    14230.33    432.96 o 
  13  14   3     8214.88     8581.48    434.58 o 
 -14  15   3     1173.95     1235.36    260.84 o 
 -12  15   3      449.46      -17.76    178.13 o 
 -10  15   3     5623.80     5805.19    344.89 o 
  -8  15   3    25699.23    25544.96    694.30 o 
  -6  15   3     7183.72     6745.33    223.31 o 
  -4  15   3      588.60      634.84    100.22 o 
  -2  15   3    19163.09    18082.16    492.10 o 
   0  15   3    38603.61    38418.57    718.94 o 
   2  15   3    80854.70    78146.78    983.54 o 
   4  15   3    61271.62    59324.64   1430.37 o 
   6  15   3    19069.59    19137.56    401.53 o 
   8  15   3     7635.28     7606.24    306.14 o 
  10  15   3    13237.40    12856.72    519.68 o 
  12  15   3       23.98       87.20    179.51 o 
  14  15   3      227.50      528.35    221.15 o 
 -15  16   3      986.44     1035.54    266.70 o 
 -13  16   3    20552.20    22558.23    943.65 o 
 -11  16   3     7386.29     7841.01    418.12 o 
  -9  16   3      613.00      789.58    149.83 o 
  -7  16   3     1286.45     1523.76    195.37 o 
  -5  16   3     3748.80     3486.95    233.09 o 
  -3  16   3    24658.38    25344.32    663.66 o 
  -1  16   3      126.33      166.67     90.60 o 
   1  16   3     9306.32     9583.33    239.29 o 
   3  16   3        5.25       54.40     95.53 o 
   5  16   3    10981.83    11424.59    336.58 o 
   7  16   3    24481.08    24520.98    477.31 o 
   9  16   3     4352.45     5143.48    515.11 o 
  11  16   3    12787.51    13432.78    523.55 o 
  13  16   3     5920.24     6065.96    507.30 o 
  15  16   3     2124.01     2026.95    521.79 o 
 -16  17   3     4854.96     4574.51    699.16 o 
 -14  17   3    10616.63    10804.03    520.22 o 
 -12  17   3     6385.91     6849.05    425.13 o 
 -10  17   3     2844.22     3006.54    247.91 o 
  -8  17   3      608.19      644.59    147.16 o 
  -6  17   3     3680.94     4149.16    376.94 o 
  -4  17   3     3919.45     4034.56    293.61 o 
  -2  17   3     5909.96     6035.60    331.61 o 
   0  17   3     1947.81     1651.67    137.12 o 
   2  17   3    23122.06    22344.27    409.83 o 
   4  17   3    12355.82    11891.40    411.95 o 
   6  17   3    19482.05    19557.66    633.29 o 
   8  17   3    16546.47    17286.38    455.14 o 
  10  17   3    11852.33    12383.78    765.26 o 
  12  17   3    12276.92    12339.44    521.35 o 
  14  17   3     3800.20     4145.38    493.89 o 
  16  17   3      888.97      899.51    263.49 o 
 -17  18   3     2653.85     3566.73    403.34 o 
 -15  18   3     1680.31     1427.36    300.69 o 
 -13  18   3     7901.36     8469.07   1169.22 o 
 -11  18   3     3402.39     3633.35    477.76 o 
  -9  18   3     1498.42     1328.62    256.44 o 
  -7  18   3      802.73      907.96    193.61 o 
  -5  18   3     8573.47     8855.97    454.88 o 
  -3  18   3     7180.77     7056.66    493.78 o 
  -1  18   3      351.34      218.67    115.12 o 
   1  18   3     1199.98     1332.43    165.45 o 
   3  18   3     1912.46     2134.55    186.85 o 
   5  18   3    23967.70    24611.93    692.39 o 
   7  18   3    13836.23    14396.25    429.68 o 
   9  18   3     1634.81     1623.67    234.51 o 
  11  18   3     6607.85     6947.66    635.71 o 
  13  18   3     2629.44     2520.76    568.99 o 
  15  18   3     2213.60     2321.79    319.28 o 
  17  18   3     1526.59     1609.55    421.84 o 
 -16  19   3        7.14     -262.13    228.68 o 
 -14  19   3      487.79      506.28    260.24 o 
 -12  19   3     1613.42     1572.46    393.50 o 
 -10  19   3      459.73      327.22    352.01 o 
  -8  19   3     4524.56     4941.44    803.29 o 
  -6  19   3    15632.87    15849.45   1214.19 o 
  -4  19   3    36908.03    36181.02   1673.72 o 
  -2  19   3    14203.32    13841.17    388.39 o 
   0  19   3     2212.10     2459.83    181.88 o 
   2  19   3      309.76      356.49    137.41 o 
   4  19   3      224.26       86.12    122.22 o 
   6  19   3     4291.04     4509.27    337.27 o 
   8  19   3       81.38      -45.86    138.68 o 
  10  19   3     1778.70     1567.52    516.25 o 
  12  19   3      760.59      767.28    243.18 o 
  14  19   3     1107.02      794.86    269.54 o 
  16  19   3     1183.51     1468.99    320.06 o 
 -15  20   3       17.06      142.76    246.30 o 
 -13  20   3      730.42      978.02    361.02 o 
 -11  20   3      339.18      328.97    239.28 o 
  -9  20   3     6477.99     6639.33    926.32 o 
  -7  20   3      327.92      564.77    181.28 o 
  -5  20   3     2736.10     3040.01    285.00 o 
  -3  20   3     2345.94     2846.43    225.79 o 
  -1  20   3      649.41      832.54    176.46 o 
   1  20   3     4539.80     4581.49    315.68 o 
   3  20   3     3044.28     2966.07    284.12 o 
   5  20   3    15677.09    16567.25    473.73 o 
   7  20   3     5796.33     6119.58    317.60 o 
   9  20   3      196.06      299.04    267.76 o 
  11  20   3     4448.48     5041.08    409.40 o 
  13  20   3      183.31       19.70    270.18 o 
  15  20   3     3518.79     3391.92    405.11 o 
 -12  21   3     2551.36     3178.47    377.99 o 
 -10  21   3     2737.80     3152.40    364.08 o 
  -8  21   3     1060.17     1372.89    227.58 o 
  -6  21   3     2329.88     2692.85    306.74 o 
  -4  21   3     4859.87     5305.39    300.61 o 
  -2  21   3     8290.82     8349.24    629.70 o 
   0  21   3     3061.84     3669.41    397.17 o 
   2  21   3     2096.90     2107.09    335.00 o 
   4  21   3     8081.04     7512.36    623.91 o 
   6  21   3     3911.18     3752.31    309.28 o 
   8  21   3     4096.55     4069.32    347.06 o 
  10  21   3     3685.17     3435.62    360.16 o 
  12  21   3     2739.01     3433.91    371.23 o 
 -11  22   3     2140.28     2367.52    400.79 o 
  -9  22   3     9949.72    10636.20    841.66 o 
  -7  22   3     3283.16     2917.07    303.71 o 
  -5  22   3      108.35       -5.13    147.06 o 
  -3  22   3      269.05      570.62    167.67 o 
  -1  22   3     7516.27     8050.12    586.34 o 
   1  22   3      982.70      902.42    244.57 o 
   3  22   3      400.60      393.52    166.32 o 
   5  22   3     9602.02    10088.90    450.63 o 
   7  22   3      438.57      567.41    264.58 o 
   9  22   3     3055.46     3709.52    420.96 o 
  11  22   3     1734.87     1682.11    314.38 o 
 -10  23   3     3185.09     3428.12    339.73 o 
  -8  23   3     1533.65     1657.92    246.29 o 
  -6  23   3      762.33      875.40    201.40 o 
  -4  23   3       47.47      214.69    169.17 o 
  -2  23   3      670.26      812.63    202.58 o 
   0  23   3     3199.86     3426.31    304.73 o 
   2  23   3      535.82      650.53    192.95 o 
   4  23   3      395.74      285.40    178.40 o 
   6  23   3     2721.86     2788.73    386.51 o 
   8  23   3     1317.53     1467.40    546.57 o 
  10  23   3     1648.31     1106.89    399.24 o 
  -7  24   3      540.49      371.04    186.52 o 
  -5  24   3        3.96       -0.70    164.59 o 
  -3  24   3     2320.28     2481.95    326.77 o 
  -1  24   3     8555.18     8592.93    420.42 o 
   1  24   3     4870.17     4951.04    361.30 o 
   3  24   3       20.11      161.66    170.28 o 
   5  24   3     1883.79     1568.68    296.10 o 
   7  24   3      374.97      248.14    246.67 o 
  -2  25   3     1120.07      831.33    273.20 o 
   0  25   3     3966.93     3554.12    328.46 o 
   2  25   3     2875.41     3238.79    314.60 o 
   0   0   4   738488.63   746634.06  10086.70 o 
   1   1   4    15559.49    16361.51    185.42 o 
   0   2   4   139826.16   148081.52   1091.47 o 
   2   2   4   155132.11   159199.52   1177.20 o 
  -1   3   4   123024.52   125550.97    896.29 o 
   1   3   4     9354.85    10061.10    151.87 o 
   3   3   4    27409.87    28079.78    289.73 o 
  -2   4   4     1713.23     1863.53     69.97 o 
   0   4   4    15851.84    15967.33    186.12 o 
   2   4   4    72840.93    75575.10    672.97 o 
   4   4   4   120660.48   122415.40   1191.35 o 
  -3   5   4    75891.01    74418.34    586.69 o 
  -1   5   4   159573.16   158063.44   1115.04 o 
   1   5   4    95037.33    94940.91    710.70 o 
   3   5   4     2788.63     3184.31    146.57 o 
   5   5   4     4070.58     4140.92    115.60 o 
  -4   6   4    11450.37    11877.67    254.85 o 
  -2   6   4       74.10       59.81     38.53 o 
   0   6   4     1729.96     1941.61     78.06 o 
   2   6   4   131467.91   131531.78    933.03 o 
   4   6   4   260077.95   259326.69   2049.64 o 
   6   6   4   147744.63   147050.94   1487.56 o 
  -5   7   4     2836.51     2908.86    146.36 o 
  -3   7   4   104216.88    99806.47    968.20 o 
  -1   7   4   143964.31   143690.70   2153.63 o 
   1   7   4    46901.81    47234.44    443.90 o 
   3   7   4     1784.97     2010.37    104.19 o 
   5   7   4      378.82      436.61     75.34 o 
   7   7   4     6285.52     5840.18    198.78 o 
  -6   8   4      725.79      687.04    105.00 o 
  -4   8   4    22173.98    22340.49    338.91 o 
  -2   8   4   165643.77   165928.61   1250.35 o 
   0   8   4    15371.48    15708.45    342.24 o 
   2   8   4    22175.07    22831.05    279.40 o 
   4   8   4   102555.34    99796.29    908.15 o 
   6   8   4    14764.91    15060.17    304.59 o 
   8   8   4     1018.31     1053.76    141.21 o 
  -7   9   4    44077.91    42394.49    837.11 o 
  -5   9   4     1508.81     1632.48    130.65 o 
  -3   9   4     6336.26     6231.28    169.93 o 
  -1   9   4    61013.74    60616.63    715.47 o 
   1   9   4     2359.21     2231.64    134.63 o 
   3   9   4      190.12      118.06     61.18 o 
   5   9   4     1781.91     1883.79    140.27 o 
   7   9   4     4575.72     4630.82    192.26 o 
   9   9   4    11247.19    10733.92    386.00 o 
  -8  10   4    19420.35    19257.27    440.46 o 
  -6  10   4     2694.38     2887.67    186.81 o 
  -4  10   4    51077.27    50548.43    947.36 o 
  -2  10   4   171269.27   172887.55   1801.07 o 
   0  10   4    80381.98    84627.27   1150.47 o 
   2  10   4      224.83      320.66     67.77 o 
   4  10   4     2946.13     3300.48    137.53 o 
   6  10   4    19015.53    18961.67    328.83 o 
   8  10   4    37209.59    36827.54    748.62 o 
  10  10   4      102.22       89.50    110.54 o 
  -9  11   4    10178.49     9848.77    330.86 o 
  -7  11   4     9811.53     9453.30    530.11 o 
  -5  11   4       26.15      -15.59     70.33 o 
  -3  11   4    18587.27    17799.08    307.22 o 
  -1  11   4     1998.13     1630.02     97.04 o 
   1  11   4     6286.94     6280.37    160.80 o 
   3  11   4    26272.09    26079.67    464.12 o 
   5  11   4    27066.07    26112.86    399.50 o 
   7  11   4      927.93     1119.88    139.69 o 
   9  11   4     1326.83     1648.67    163.34 o 
  11  11   4     1233.61     1478.38    243.39 o 
 -10  12   4     4210.66     4654.76    266.67 o 
  -8  12   4    63049.77    60683.13   1885.02 o 
  -6  12   4    33599.28    32941.89   1123.40 o 
  -4  12   4     3329.19     3882.43    159.58 o 
  -2  12   4    22909.71    23676.74    515.50 o 
   0  12   4     1210.58     1273.27     94.34 o 
   2  12   4    10752.90    11081.09    284.53 o 
   4  12   4      306.90      422.04     91.19 o 
   6  12   4    34596.36    35116.06    522.45 o 
   8  12   4    56828.18    56679.56   1087.10 o 
  10  12   4    10326.68     9612.88    374.25 o 
  12  12   4     1402.64     1485.72    250.83 o 
 -11  13   4      296.84      292.70    153.39 o 
  -9  13   4     7651.46     7591.92    422.67 o 
  -7  13   4     5801.93     5335.74    254.23 o 
  -5  13   4       89.55       51.72    105.96 o 
  -3  13   4    19671.00    18478.24    561.93 o 
  -1  13   4    11870.30    11819.47    248.82 o 
   1  13   4     1700.19     1821.54    115.34 o 
   3  13   4    16568.82    16097.36    287.42 o 
   5  13   4    12191.06    12359.92    286.61 o 
   7  13   4     1070.56     1195.64    135.95 o 
   9  13   4     2228.28     2235.13    189.96 o 
  11  13   4      451.43      436.82    156.58 o 
  13  13   4      900.48      967.94    193.51 o 
 -12  14   4     5284.58     5412.60    365.13 o 
 -10  14   4    11675.52    11531.84    389.75 o 
  -8  14   4    48556.32    46998.59   1441.36 o 
  -6  14   4    16637.43    15879.82    600.51 o 
  -4  14   4      794.94      908.98    155.40 o 
  -2  14   4     1100.99     1349.09    137.19 o 
   0  14   4    15106.65    14852.49    313.23 o 
   2  14   4    79088.35    79496.05   1151.86 o 
   4  14   4    33196.08    33630.45    470.25 o 
   6  14   4     6009.57     6000.97    223.31 o 
   8  14   4      445.60      530.34    141.63 o 
  10  14   4        9.45        8.85    129.87 o 
  12  14   4      882.26     1006.90    195.06 o 
  14  14   4     3024.76     3392.51    475.50 o 
 -13  15   4     2561.20     2970.36    340.84 o 
 -11  15   4     4652.59     4306.93    345.06 o 
  -9  15   4    12835.00    12735.63    356.17 o 
  -7  15   4     3670.83     3630.58    218.48 o 
  -5  15   4     2865.82     2766.81    192.54 o 
  -3  15   4    13213.48    12611.42    341.99 o 
  -1  15   4       78.19      -31.05     98.46 o 
   1  15   4     1986.72     2191.02    146.56 o 
   3  15   4     9156.31     8883.07    255.03 o 
   5  15   4      850.17      903.90    133.97 o 
   7  15   4     1616.02     1705.19    159.37 o 
   9  15   4       26.26     -107.32    129.01 o 
  11  15   4      501.51      428.59    170.49 o 
  13  15   4       81.56       52.52    192.75 o 
  15  15   4      178.13      747.95    247.92 o 
 -14  16   4    20923.07    21889.28   1801.82 o 
 -12  16   4    20407.46    21510.13   1763.86 o 
 -10  16   4     2033.06     2104.60    253.28 o 
  -8  16   4      822.13      858.64    242.40 o 
  -6  16   4      677.66      929.91    150.91 o 
  -4  16   4    16937.17    17680.81    681.27 o 
  -2  16   4     6926.06     6858.28    241.17 o 
   0  16   4    13065.83    12344.06    355.83 o 
   2  16   4    29049.95    28973.27    741.14 o 
   4  16   4    11564.65    12143.28    292.48 o 
   6  16   4      794.84      878.04    143.67 o 
   8  16   4     1003.05     1158.12    172.52 o 
  10  16   4    20091.96    20533.47    481.80 o 
  12  16   4    18446.22    18965.25    953.15 o 
  14  16   4        5.88        8.89    209.62 o 
  16  16   4     4000.32     3750.84    390.94 o 
 -15  17   4       20.77      -10.33    230.49 o 
 -13  17   4      447.39      609.52    246.13 o 
 -11  17   4     5724.51     5721.99    565.33 o 
  -9  17   4    13907.88    14112.53    571.99 o 
  -7  17   4     9236.97     8534.98    304.21 o 
  -5  17   4        8.63      -22.63    105.82 o 
  -3  17   4     1198.99     1206.18    149.43 o 
  -1  17   4       92.64      -24.49    103.48 o 
   1  17   4     4944.79     4790.72    227.68 o 
   3  17   4    10965.80    11187.83    615.53 o 
   5  17   4      118.89      152.24    122.50 o 
   7  17   4      787.07      818.24    149.99 o 
   9  17   4     1424.82     1090.83    178.30 o 
  11  17   4      240.85      209.11    173.10 o 
  13  17   4     1220.92     1587.69    284.71 o 
  15  17   4     2457.99     2980.76    360.60 o 
  17  17   4        9.72     -116.46    363.33 o 
 -16  18   4       98.26      -17.91    238.09 o 
 -14  18   4     6068.65     6505.27    967.75 o 
 -12  18   4     8321.19     8286.35    669.45 o 
 -10  18   4      287.89      318.42    155.45 o 
  -8  18   4      671.94      542.13    152.78 o 
  -6  18   4    21242.65    20186.81    828.55 o 
  -4  18   4    59122.25    60184.39   2423.90 o 
  -2  18   4    27532.78    26888.74   1139.24 o 
   0  18   4     2052.70     2192.92    240.94 o 
   2  18   4     5810.75     6077.12    270.24 o 
   4  18   4     2118.73     2348.01    199.23 o 
   6  18   4    10214.92     9817.30    359.25 o 
   8  18   4       27.03      117.90    136.94 o 
  10  18   4     4607.69     5001.47    380.33 o 
  12  18   4     8727.01     8591.55    469.78 o 
  14  18   4       11.10       90.84    226.80 o 
  16  18   4       57.08     -140.50    219.87 o 
 -15  19   4      932.89     1208.13    305.89 o 
 -13  19   4      426.83      144.62    222.00 o 
 -11  19   4      331.32      239.14    220.52 o 
  -9  19   4     2084.76     2021.78    362.99 o 
  -7  19   4      272.19       74.80    142.76 o 
  -5  19   4      812.06     1174.47    188.37 o 
  -3  19   4      570.63      616.16    157.74 o 
  -1  19   4     5135.80     4176.35    267.76 o 
   1  19   4    10178.86    10361.52    386.50 o 
   3  19   4     9357.80     8402.30    402.03 o 
   5  19   4      930.37      706.90    183.63 o 
   7  19   4       90.63       -4.06    169.64 o 
   9  19   4     1311.67     1759.43    283.93 o 
  11  19   4      182.98     -249.84    203.78 o 
  13  19   4       89.47       15.77    212.72 o 
  15  19   4      614.40      767.01    355.97 o 
 -14  20   4      118.12       95.10    229.61 o 
 -12  20   4      786.41      839.16    456.23 o 
 -10  20   4     7749.69     8729.92    828.42 o 
  -8  20   4     4229.49     4653.54    599.37 o 
  -6  20   4     3897.96     4201.26    481.80 o 
  -4  20   4    15310.52    14704.31    738.63 o 
  -2  20   4    12591.67    12708.39    683.25 o 
   0  20   4      304.14      248.66    159.03 o 
   2  20   4     1600.33     1704.52    307.23 o 
   4  20   4    19814.82    19480.82    586.16 o 
   6  20   4    13041.02    13314.82    665.48 o 
   8  20   4     8164.76     8436.81    527.93 o 
  10  20   4      293.73      442.26    288.94 o 
  12  20   4      310.54      529.15    336.32 o 
  14  20   4     4975.99     5832.02    686.48 o 
 -11  21   4      120.54      364.59    246.70 o 
  -9  21   4       50.47      -45.42    168.40 o 
  -7  21   4     1608.17     1742.65    278.60 o 
  -5  21   4     9267.62     9365.27    524.56 o 
  -3  21   4     3562.19     3948.66    273.06 o 
  -1  21   4      365.60      401.15    170.59 o 
   1  21   4     3185.00     3082.41    275.59 o 
   3  21   4     2454.42     2703.13    259.33 o 
   5  21   4     1192.90      848.27    196.10 o 
   7  21   4     1314.69     1845.09    326.28 o 
   9  21   4      365.39      582.48    452.08 o 
  11  21   4      960.74     1168.93    602.64 o 
 -10  22   4    15577.46    15723.22    995.16 o 
  -8  22   4    11803.91    12272.49    881.83 o 
  -6  22   4     1292.95     1554.36    249.84 o 
  -4  22   4        0.76       47.74    165.68 o 
  -2  22   4     1833.14     2026.01    250.88 o 
   0  22   4     8898.66     8796.46    536.74 o 
   2  22   4     2337.68     2144.21    268.61 o 
   4  22   4     2554.41     2624.79    291.55 o 
   6  22   4     7964.51     8168.19    565.14 o 
   8  22   4     2000.40     2123.34    482.67 o 
  10  22   4       88.39      119.66    544.61 o 
  -7  23   4     4177.51     4783.80    395.81 o 
  -5  23   4     8401.84     8283.69    419.89 o 
  -3  23   4     5290.57     5670.34    810.30 o 
  -1  23   4     1493.59     1824.82    262.61 o 
   1  23   4       12.11       -0.69    162.67 o 
   3  23   4      861.90      675.55    256.46 o 
   5  23   4     1170.31     1005.50    243.14 o 
   7  23   4      786.81     1035.56    394.43 o 
  -4  24   4      454.68      397.98    202.61 o 
  -2  24   4     7142.61     8463.53    437.81 o 
   0  24   4    18186.95    18393.97    602.71 o 
   2  24   4     7438.20     8134.46    440.93 o 
   4  24   4      952.62      717.93    204.85 o 
   0   1   5    61373.70    62008.17    503.99 o 
  -1   2   5    82985.66    81438.62    632.43 o 
   1   2   5    66739.53    66807.81    540.06 o 
  -2   3   5    17546.33    17572.55    227.90 o 
   0   3   5    15977.94    16290.21    190.59 o 
   2   3   5     2916.65     2956.33     91.96 o 
  -3   4   5    68078.04    69039.59    566.15 o 
  -1   4   5   216085.95   210378.75   1545.59 o 
   1   4   5    33371.41    32747.50    342.89 o 
   3   4   5    12312.22    12814.32    190.98 o 
  -4   5   5    54393.60    55052.88    482.88 o 
  -2   5   5   126858.45   125184.02    941.74 o 
   0   5   5    64043.21    60808.86    654.81 o 
   2   5   5    68031.14    70248.70    611.27 o 
   4   5   5      966.70     1007.38     69.37 o 
  -5   6   5    22421.09    22486.34    435.20 o 
  -3   6   5    51394.12    52197.84    464.10 o 
  -1   6   5   153012.02   154982.94   1120.19 o 
   1   6   5    94498.67    94963.61    788.65 o 
   3   6   5     4875.94     4759.21    112.53 o 
   5   6   5    12200.14    11775.18    207.09 o 
  -6   7   5     3889.79     3332.81    304.58 o 
  -4   7   5       78.31       68.87     49.80 o 
  -2   7   5    25915.63    25500.01    296.79 o 
   0   7   5    50999.02    51214.69    435.65 o 
   2   7   5    21402.86    21185.41    239.57 o 
   4   7   5     3792.07     3412.96    118.51 o 
   6   7   5    77725.51    75149.30    886.42 o 
  -7   8   5    83356.41    80911.69   1297.64 o 
  -5   8   5    30125.53    29494.51    421.12 o 
  -3   8   5     1427.34     1320.03     86.28 o 
  -1   8   5    46397.02    44246.42    714.66 o 
   1   8   5    15520.10    16264.20    208.76 o 
   3   8   5    40683.91    40056.30    398.87 o 
   5   8   5    12233.58    11324.38    219.85 o 
   7   8   5    10344.21    10947.60    277.20 o 
  -8   9   5    32465.79    30929.95    562.05 o 
  -6   9   5    23946.19    23971.38    517.26 o 
  -4   9   5     2139.75     2090.15    132.35 o 
  -2   9   5     2946.39     3167.33    125.55 o 
   0   9   5       38.16       -8.07     60.15 o 
   2   9   5    19791.98    19312.79    283.39 o 
   4   9   5     3750.15     3826.09    144.39 o 
   6   9   5    15833.35    15971.09    361.06 o 
   8   9   5    23805.62    22189.37    640.00 o 
  -9  10   5    28368.92    28041.78    503.29 o 
  -7  10   5    66802.03    64318.25   1710.65 o 
  -5  10   5     8718.65     8983.58    239.25 o 
  -3  10   5    24971.10    23717.81    549.60 o 
  -1  10   5     5800.99     6302.44    170.66 o 
   1  10   5     9188.91     9521.07    210.91 o 
   3  10   5   129081.70   125997.38   1306.52 o 
   5  10   5    55360.83    55329.59    656.00 o 
   7  10   5      971.54     1004.77    135.59 o 
   9  10   5     1210.08     1054.77    145.32 o 
 -10  11   5      780.67      682.38    144.36 o 
  -8  11   5      929.26      994.85    151.03 o 
  -6  11   5     1927.37     1699.78    155.50 o 
  -4  11   5      368.25      546.19    112.46 o 
  -2  11   5        3.06       48.42     80.76 o 
   0  11   5     2298.69     2275.05    124.53 o 
   2  11   5    34364.98    34588.64    443.24 o 
   4  11   5    15372.84    15379.27    286.04 o 
   6  11   5      809.92      786.74    126.29 o 
   8  11   5      158.49      160.29    113.52 o 
  10  11   5      344.36      260.94    122.98 o 
 -11  12   5     9505.95     9439.94    354.50 o 
  -9  12   5      154.16      -43.71    127.69 o 
  -7  12   5     3700.19     3704.98    208.52 o 
  -5  12   5     1330.41     1255.98    182.95 o 
  -3  12   5    37248.69    36338.99   1098.97 o 
  -1  12   5    12446.89    12406.30    286.04 o 
   1  12   5    10904.42    10937.99    254.34 o 
   3  12   5    48809.06    49108.57    632.53 o 
   5  12   5     8085.87     7608.15    227.85 o 
   7  12   5      900.31      809.04    137.61 o 
   9  12   5     1027.35     1001.70    152.49 o 
  11  12   5    21843.92    21830.80    471.11 o 
 -12  13   5    12570.10    12062.45    669.75 o 
 -10  13   5      782.66      989.52    181.56 o 
  -8  13   5        3.68       50.26    114.81 o 
  -6  13   5      496.11      623.17    135.70 o 
  -4  13   5     8513.56     8223.23    355.21 o 
  -2  13   5     8584.19     8442.99    251.13 o 
   0  13   5     1162.98      915.82    123.95 o 
   2  13   5     9634.87    10177.98    367.15 o 
   4  13   5      252.94      222.54    103.99 o 
   6  13   5      405.40      624.64    136.11 o 
   8  13   5     3264.93     3370.14    210.88 o 
  10  13   5     8940.90     8873.01    311.94 o 
  12  13   5    18467.68    18858.75    852.49 o 
 -13  14   5     3722.67     3845.71    430.37 o 
 -11  14   5     2329.32     2100.93    348.58 o 
  -9  14   5     7249.46     7147.28    443.65 o 
  -7  14   5      140.31       48.18    113.25 o 
  -5  14   5    33045.40    32979.64    676.20 o 
  -3  14   5    91918.55    91273.13   2200.69 o 
  -1  14   5    45894.58    44680.61   1306.11 o 
   1  14   5     3499.72     3141.97    180.25 o 
   3  14   5     8375.96     8124.56    240.34 o 
   5  14   5      527.53      621.25    137.15 o 
   7  14   5     9603.00     9262.57    346.49 o 
   9  14   5       30.95       86.54    130.61 o 
  11  14   5     3358.66     3383.90    239.29 o 
  13  14   5      143.48      -46.10    163.26 o 
 -14  15   5      464.25      168.61    282.40 o 
 -12  15   5      470.67      664.83    186.69 o 
 -10  15   5     9381.75     8841.12    375.21 o 
  -8  15   5     7476.51     6926.70    359.87 o 
  -6  15   5      762.60      698.84    142.33 o 
  -4  15   5     1168.21     1157.55    148.62 o 
  -2  15   5     8226.59     7784.00    266.25 o 
   0  15   5       63.09      -50.21    101.67 o 
   2  15   5      111.69       50.75    109.33 o 
   4  15   5     4563.96     4674.67    394.02 o 
   6  15   5     7894.53     7567.87    320.98 o 
   8  15   5     7814.27     8680.86    355.55 o 
  10  15   5      678.28      670.18    163.63 o 
  12  15   5     1232.24     1268.55    212.56 o 
  14  15   5     1047.21     1201.39    227.74 o 
 -15  16   5      219.61      -39.40    249.24 o 
 -13  16   5      510.00      234.29    208.89 o 
 -11  16   5     1618.95     1621.25    199.05 o 
  -9  16   5     9327.13     8923.69    356.07 o 
  -7  16   5     4679.18     4400.46    245.97 o 
  -5  16   5     5605.17     5364.52    336.33 o 
  -3  16   5    28128.65    28209.46   1116.60 o 
  -1  16   5     7943.62     7759.88    371.68 o 
   1  16   5        5.20        3.09    111.85 o 
   3  16   5       70.29     -155.08    113.28 o 
   5  16   5    11454.09    11322.35    431.52 o 
   7  16   5    10102.12    10612.97    389.44 o 
   9  16   5     2726.70     3155.00    265.72 o 
  11  16   5      679.54      622.37    192.69 o 
  13  16   5     2203.75     2762.45    291.19 o 
  15  16   5     6362.71     7199.57    467.37 o 
 -16  17   5     1545.42     1871.54    327.37 o 
 -14  17   5       58.19      123.53    235.66 o 
 -12  17   5     1346.68     1797.98    335.64 o 
 -10  17   5     8766.45     9050.26    461.28 o 
  -8  17   5    20529.15    20425.05    829.34 o 
  -6  17   5     7382.38     7033.77    354.46 o 
  -4  17   5     6927.14     7722.45    315.71 o 
  -2  17   5     2017.35     1952.13    177.48 o 
   0  17   5     6890.33     6745.09    342.86 o 
   2  17   5     6736.94     6366.67    257.50 o 
   4  17   5      285.57      312.88    154.40 o 
   6  17   5     3939.85     3909.34    303.39 o 
   8  17   5     6656.85     7005.23    441.66 o 
  10  17   5      570.30      371.00    186.63 o 
  12  17   5       70.87      425.10    227.28 o 
  14  17   5      804.54      859.27    338.36 o 
  16  17   5     2359.88     2075.81    354.98 o 
 -15  18   5        6.66      307.07    254.52 o 
 -13  18   5        0.29      165.87    176.41 o 
 -11  18   5     6097.89     5797.51    652.83 o 
  -9  18   5    13290.42    13975.62    579.53 o 
  -7  18   5     7410.80     7475.69    301.45 o 
  -5  18   5     3678.91     4054.64    228.73 o 
  -3  18   5     6861.50     6568.89    381.78 o 
  -1  18   5      532.15      519.13    141.99 o 
   1  18   5    16088.59    16397.82    626.43 o 
   3  18   5     9171.66     8258.68    360.87 o 
   5  18   5     2975.39     2848.86    279.13 o 
   7  18   5     6889.37     6284.75    396.72 o 
   9  18   5     1419.62     1252.34    229.88 o 
  11  18   5      494.73      648.50    322.02 o 
  13  18   5     3297.39     4422.26    560.54 o 
  15  18   5     8134.48     9471.50    897.70 o 
 -14  19   5     6672.67     7608.05    884.64 o 
 -12  19   5      398.23      385.01    184.21 o 
 -10  19   5      972.13      888.37    201.99 o 
  -8  19   5     1465.79     1488.22    191.11 o 
  -6  19   5     3199.46     3317.01    222.19 o 
  -4  19   5      150.46      273.56    126.56 o 
  -2  19   5     3799.63     4261.08    238.81 o 
   0  19   5    24774.23    24399.17    821.72 o 
   2  19   5     9694.42     9967.35    344.58 o 
   4  19   5     6099.93     6483.21    449.45 o 
   6  19   5      199.31     -114.75    174.08 o 
   8  19   5     2036.00     2815.50    305.54 o 
  10  19   5     3355.14     4234.75    326.50 o 
  12  19   5      751.15     1028.25    556.49 o 
  14  19   5       49.80      235.77    297.26 o 
 -13  20   5      694.53      550.65    257.37 o 
 -11  20   5      589.35      647.14    248.69 o 
  -9  20   5     7881.26     8015.70   1051.68 o 
  -7  20   5      639.08      669.96    173.70 o 
  -5  20   5     1902.19     2203.88    232.08 o 
  -3  20   5     1518.07     1498.28    205.36 o 
  -1  20   5     3373.55     3704.94    267.10 o 
   1  20   5    13111.12    12753.33    671.83 o 
   3  20   5     2709.36     2791.81    269.37 o 
   5  20   5      402.39       71.79    340.01 o 
   7  20   5       46.54      -35.22    221.08 o 
   9  20   5     4701.42     5696.00    486.49 o 
  11  20   5      837.67      336.86    507.76 o 
  13  20   5     2200.61     1843.72    429.02 o 
 -10  21   5     1909.62     2124.31    644.04 o 
  -8  21   5     2537.01     2986.65    293.20 o 
  -6  21   5     3762.71     3539.77    273.98 o 
  -4  21   5     3704.69     3499.35    273.61 o 
  -2  21   5      115.35      306.44    160.66 o 
   0  21   5     1146.73     1210.11    222.97 o 
   2  21   5     1251.44      810.24    199.79 o 
   4  21   5      731.65      957.25    294.40 o 
   6  21   5       32.14       68.10    328.48 o 
   8  21   5     5481.78     6083.45    698.80 o 
  10  21   5     5793.32     6095.21    724.37 o 
  -9  22   5      209.82      228.11    178.31 o 
  -7  22   5      875.51      581.11    210.79 o 
  -5  22   5     6930.32     7081.12    500.73 o 
  -3  22   5     3373.90     3722.61    296.59 o 
  -1  22   5     1535.45     1690.98    244.38 o 
   1  22   5     5890.37     5940.69    477.46 o 
   3  22   5     1627.13     1413.65    286.77 o 
   5  22   5      333.92      515.88    263.63 o 
   7  22   5       56.30       26.08    335.33 o 
   9  22   5     1704.70     1763.23    491.40 o 
  -6  23   5     6649.91     6391.07    411.34 o 
  -4  23   5    12102.72    12229.63    503.32 o 
  -2  23   5     4304.30     4383.86    613.04 o 
   0  23   5     1549.24     1478.36    302.08 o 
   2  23   5     2039.97     1760.77    289.11 o 
   4  23   5     4243.66     4062.89    969.63 o 
   6  23   5     3190.82     3303.11    421.84 o 
   1   1   6     2409.08     3426.74    109.23 o 
   0   2   6    22318.20    21985.02    239.75 o 
   2   2   6     8045.16     7348.60    142.82 o 
  -1   3   6     5087.97     5509.80    126.06 o 
   1   3   6    22465.53    22198.27    272.09 o 
   3   3   6    70923.54    73026.37    893.59 o 
  -2   4   6   128437.48   127352.66   1236.85 o 
   0   4   6    93260.32    93415.48    697.80 o 
   2   4   6    13289.13    13492.37    200.92 o 
   4   4   6    16737.58    16795.33    226.93 o 
  -3   5   6      279.93      163.24     51.10 o 
  -1   5   6      590.82      451.72     60.87 o 
   1   5   6    29129.17    29432.78    313.23 o 
   3   5   6    61470.55    60610.41    525.69 o 
   5   5   6    16848.14    17247.35    311.66 o 
  -4   6   6      340.72      601.70     63.86 o 
  -2   6   6    59219.69    59211.65    523.85 o 
   0   6   6   103136.38   104078.88    893.85 o 
   2   6   6     7785.73     8168.19    152.30 o 
   4   6   6       19.25       13.53     50.36 o 
   6   6   6    25690.85    25505.31    396.30 o 
  -5   7   6      825.19      830.39     96.80 o 
  -3   7   6     8100.70     8432.08    161.90 o 
  -1   7   6    36531.02    38303.24    500.32 o 
   1   7   6      969.40     1168.92     79.34 o 
   3   7   6      872.15      771.20     87.47 o 
   5   7   6      732.86      972.30    116.67 o 
   7   7   6    26361.54    25901.17    454.69 o 
  -6   8   6    69315.76    66320.88    767.14 o 
  -4   8   6    17159.88    17813.30    346.43 o 
  -2   8   6     2347.60     2311.53    128.26 o 
   0   8   6      439.64      484.65     78.68 o 
   2   8   6    28133.96    28506.92    372.58 o 
   4   8   6    15073.77    14777.10    402.28 o 
   6   8   6     8693.15     8646.38    236.66 o 
   8   8   6    53808.49    51789.50    708.08 o 
  -7   9   6      705.50      771.32    118.80 o 
  -5   9   6     8216.90     8588.34    237.89 o 
  -3   9   6    61548.91    58780.70    757.41 o 
  -1   9   6    27698.32    28195.53    387.95 o 
   1   9   6     8620.83     8532.08    216.28 o 
   3   9   6     3660.26     3874.76    183.98 o 
   5   9   6    41956.32    41260.79    628.24 o 
   7   9   6    60206.33    57342.86    775.93 o 
   9   9   6    40917.46    40451.77    910.15 o 
  -8  10   6    23450.88    23398.33    457.56 o 
  -6  10   6    44844.89    45229.93   1135.03 o 
  -4  10   6     4631.51     4564.27    192.04 o 
  -2  10   6      187.48      122.82     83.66 o 
   0  10   6    13379.24    13379.38    258.36 o 
   2  10   6    68302.73    68227.58   1278.43 o 
   4  10   6    63026.31    62633.23    834.15 o 
   6  10   6     4207.64     4231.69    433.17 o 
   8  10   6     1461.36     1560.45    189.04 o 
  10  10   6     1052.04     1244.70    162.77 o 
  -9  11   6     1761.06     1947.58    183.45 o 
  -7  11   6     9005.45     8491.11    296.40 o 
  -5  11   6     7410.63     7782.81    242.44 o 
  -3  11   6     2130.58     2018.65    161.14 o 
  -1  11   6     7025.25     7063.66    225.71 o 
   1  11   6        6.86      -66.49    108.39 o 
   3  11   6    12326.14    12614.38    347.24 o 
   5  11   6    34853.42    33357.74    572.77 o 
   7  11   6    94477.30    92945.70   1326.89 o 
   9  11   6    12323.38    12059.77    390.51 o 
  11  11   6     3501.31     3790.15    235.89 o 
 -10  12   6    12135.13    12340.38    389.68 o 
  -8  12   6      360.22      415.65    124.90 o 
  -6  12   6      476.07      458.50    127.80 o 
  -4  12   6    11947.75    11628.55    402.25 o 
  -2  12   6    15402.22    15747.01    335.35 o 
   0  12   6      187.10      109.99    100.25 o 
   2  12   6    42729.11    42987.67   1047.43 o 
   4  12   6    15651.09    15333.20    378.36 o 
   6  12   6      441.00      778.64    170.50 o 
   8  12   6       51.58      118.56    145.47 o 
  10  12   6    17392.50    17172.29    477.01 o 
  12  12   6    32221.32    31714.12    757.31 o 
 -11  13   6      801.30      813.93    184.90 o 
  -9  13   6    10019.57    10218.78    322.28 o 
  -7  13   6    34324.53    32000.63   1155.53 o 
  -5  13   6    18062.18    18732.15    428.44 o 
  -3  13   6     3696.27     3967.33    202.92 o 
  -1  13   6    18380.98    19019.60    613.80 o 
   1  13   6    24193.43    24690.56    447.54 o 
   3  13   6     4534.49     4663.60    270.99 o 
   5  13   6     7993.53     8019.45    409.40 o 
   7  13   6    23520.39    23151.24    535.68 o 
   9  13   6     7807.92     7521.82    446.90 o 
  11  13   6      189.63       94.49    165.63 o 
  13  13   6     1941.17     2338.10    297.45 o 
 -12  14   6     7848.63     8172.22    451.35 o 
 -10  14   6      289.17      452.88    143.58 o 
  -8  14   6     1941.59     2133.87    383.55 o 
  -6  14   6     1333.54     1548.81    176.98 o 
  -4  14   6    35565.92    34615.41   1030.27 o 
  -2  14   6    59690.38    60943.75   1349.41 o 
   0  14   6     3976.73     3942.48    211.86 o 
   2  14   6        3.69       20.51    121.61 o 
   4  14   6     1008.36     1208.37    184.77 o 
   6  14   6    11248.39    11519.73    387.90 o 
   8  14   6    12062.94    12267.08    501.26 o 
  10  14   6     5479.41     5617.74    322.05 o 
  12  14   6     7208.70     7133.79    361.78 o 
  14  14   6     1581.46     1640.15    301.64 o 
 -13  15   6     3189.89     3144.48    291.09 o 
 -11  15   6       72.96       62.38    126.36 o 
  -9  15   6     4480.23     4594.12    319.25 o 
  -7  15   6    31599.38    30388.87    941.09 o 
  -5  15   6    11036.11    11450.14    387.16 o 
  -3  15   6     7191.02     7198.74    457.15 o 
  -1  15   6    26923.29    27287.87    752.07 o 
   1  15   6    24317.24    24781.75    836.33 o 
   3  15   6    20419.97    20957.85    540.90 o 
   5  15   6       46.39      -47.64    156.64 o 
   7  15   6      146.74       27.33    148.92 o 
   9  15   6     4921.55     5237.80    318.36 o 
  11  15   6    10648.99    11229.83    431.49 o 
  13  15   6     6497.24     6120.19    427.29 o 
  15  15   6      203.91        6.35    214.82 o 
 -14  16   6       39.85      164.41    241.22 o 
 -12  16   6       13.89      -75.59    133.41 o 
 -10  16   6     6641.61     6437.09    347.77 o 
  -8  16   6    10797.88    10872.28    369.17 o 
  -6  16   6      954.50      912.86    165.79 o 
  -4  16   6     2057.79     2348.48    217.18 o 
  -2  16   6     6835.80     6891.50    266.53 o 
   0  16   6        5.78       79.21    118.64 o 
   2  16   6      153.96      283.12    137.67 o 
   4  16   6     6973.26     6791.35    805.71 o 
   6  16   6    31228.54    31442.40    750.13 o 
   8  16   6    14450.20    14481.30    463.21 o 
  10  16   6       26.92      272.64    182.74 o 
  12  16   6      112.97      291.79    234.34 o 
  14  16   6     1625.03     1580.61    308.80 o 
  16  16   6     4474.66     4565.03    761.62 o 
 -15  17   6     3529.46     3483.09    813.69 o 
 -13  17   6     6640.95     7217.68    552.92 o 
 -11  17   6    10845.18    11228.48    436.88 o 
  -9  17   6       46.65      306.40    137.84 o 
  -7  17   6       15.08      -48.21    150.80 o 
  -5  17   6       62.21      173.81    121.99 o 
  -3  17   6     1028.20      966.93    149.67 o 
  -1  17   6     7221.48     7300.12    313.06 o 
   1  17   6    19070.86    19568.92    547.34 o 
   3  17   6     3523.19     3383.96    401.84 o 
   5  17   6       97.60       11.99    182.81 o 
   7  17   6      357.06      438.72    203.63 o 
   9  17   6     7294.92     7704.23    373.28 o 
  11  17   6    21668.19    21936.30    960.82 o 
  13  17   6    13973.83    14188.76    601.87 o 
  15  17   6     1063.56     1115.43    523.93 o 
 -14  18   6      887.78      481.10    304.25 o 
 -12  18   6      332.41      586.01    189.70 o 
 -10  18   6     6204.99     6654.01    487.27 o 
  -8  18   6    14803.62    14334.95    532.55 o 
  -6  18   6     6180.73     6513.61    276.53 o 
  -4  18   6      547.74      514.65    143.17 o 
  -2  18   6      693.73      933.69    179.31 o 
   0  18   6    11816.33    11875.41    516.75 o 
   2  18   6    12277.90    12233.42    397.91 o 
   4  18   6      519.81      489.98    212.35 o 
   6  18   6     6443.21     6427.77    386.66 o 
   8  18   6     1266.95     1192.49    237.07 o 
  10  18   6       97.45      201.18    220.10 o 
  12  18   6        4.36      310.39    232.42 o 
  14  18   6     4839.78     5902.66    653.97 o 
 -13  19   6     7057.19     7513.62    574.14 o 
 -11  19   6     2906.35     2812.07    284.70 o 
  -9  19   6      872.03      946.33    180.19 o 
  -7  19   6      439.78      327.87    135.91 o 
  -5  19   6     6795.72     6308.24    280.69 o 
  -3  19   6     6602.89     6520.34    285.53 o 
  -1  19   6        9.37      130.28    135.33 o 
   1  19   6        0.25       -1.00    141.86 o 
   3  19   6      630.95      608.23    213.16 o 
   5  19   6     3232.16     3546.48    327.37 o 
   7  19   6      149.65      379.61    221.02 o 
   9  19   6     2415.06     3096.24    334.50 o 
  11  19   6    10626.83    10575.70    505.96 o 
  13  19   6     2975.19     3294.83    839.77 o 
 -10  20   6      790.59      659.56    283.10 o 
  -8  20   6     1471.78     1866.60    198.95 o 
  -6  20   6       10.19      107.53    137.31 o 
  -4  20   6      523.51      492.36    150.83 o 
  -2  20   6      779.50      714.35    161.47 o 
   0  20   6    12139.03    12445.44    608.81 o 
   2  20   6     7703.80     8619.66    383.68 o 
   4  20   6     1052.82     1019.02    245.11 o 
   6  20   6      198.56      336.86    205.82 o 
   8  20   6     4384.79     4319.28    371.08 o 
  10  20   6     6490.42     7069.76    471.65 o 
  -9  21   6      607.51      657.81    197.49 o 
  -7  21   6      427.04      453.08    174.76 o 
  -5  21   6     3035.82     3132.18    303.96 o 
  -3  21   6      502.90      363.48    169.56 o 
  -1  21   6     1060.36     1122.97    234.52 o 
   1  21   6      518.75      714.59    231.67 o 
   3  21   6     9133.45     9610.61    585.38 o 
   5  21   6    13989.12    13858.90   1161.69 o 
   7  21   6     3107.08     3211.00    478.67 o 
   9  21   6       10.05      108.88    263.96 o 
  -6  22   6     3694.49     3929.62    317.29 o 
  -4  22   6     7791.67     7896.71    371.32 o 
  -2  22   6      541.01      510.52    201.07 o 
   0  22   6      784.83      414.58    239.50 o 
   2  22   6      915.41      933.80    251.95 o 
   4  22   6      271.42      821.35    297.31 o 
   6  22   6      655.17      244.13    281.02 o 
  -3  23   6        2.84      299.96    168.13 o 
  -1  23   6      724.88      309.25    270.97 o 
   1  23   6       10.40        1.21    208.49 o 
   3  23   6     3498.53     4471.10   1338.49 o 
   0   1   7    11015.74    10675.44    166.74 o 
  -1   2   7     9673.96    10715.64    182.56 o 
   1   2   7      119.47      339.82     56.96 o 
  -2   3   7     2702.57     2807.83    124.34 o 
   0   3   7      100.45      150.18     50.38 o 
   2   3   7    20676.94    21067.97    270.57 o 
  -3   4   7    11571.09    11467.28    197.14 o 
  -1   4   7    12313.04    12852.75    192.38 o 
   1   4   7     9669.20    10035.61    194.68 o 
   3   4   7    48617.70    48879.45    472.63 o 
  -4   5   7     1417.85     1325.34     85.83 o 
  -2   5   7       64.03       76.55     51.41 o 
   0   5   7        3.37       52.28     51.07 o 
   2   5   7    25649.30    25339.33    309.10 o 
   4   5   7    53114.08    52786.77    504.40 o 
  -5   6   7    13269.55    12949.71    259.67 o 
  -3   6   7     4087.26     4189.58    129.23 o 
  -1   6   7      459.59      318.93     62.08 o 
   1   6   7    29952.29    30412.06    367.02 o 
   3   6   7    29455.94    28726.13    337.31 o 
   5   6   7    12856.32    13046.77    239.25 o 
  -6   7   7     3399.72     3445.40    178.89 o 
  -4   7   7    15280.93    14946.09    294.60 o 
  -2   7   7    38066.87    36530.25    456.45 o 
   0   7   7    11501.25    11862.56    246.59 o 
   2   7   7      396.63      342.25     84.13 o 
   4   7   7     7980.89     8638.58    207.17 o 
   6   7   7        1.08       11.66     83.52 o 
  -7   8   7     3138.53     3084.43    266.13 o 
  -5   8   7     1551.45     1508.14    138.92 o 
  -3   8   7    11987.33    11721.03    276.38 o 
  -1   8   7    11263.00    12160.33    253.69 o 
   1   8   7      835.75      915.87    104.79 o 
   3   8   7     5911.82     5583.07    224.04 o 
   5   8   7      855.45      902.00    131.76 o 
   7   8   7    19921.66    19440.82    471.39 o 
  -8   9   7     1526.06     1571.66    165.80 o 
  -6   9   7     1335.84     1419.73    133.36 o 
  -4   9   7    26615.48    25980.74    423.40 o 
  -2   9   7    61886.96    63339.95    762.14 o 
   0   9   7    40242.14    39410.54    598.31 o 
   2   9   7     5368.60     5755.93    217.82 o 
   4   9   7     6037.95     6241.92    268.79 o 
   6   9   7    20463.58    20976.15    537.41 o 
   8   9   7    38093.07    37720.63    707.06 o 
  -9  10   7     6096.31     5789.78    259.73 o 
  -7  10   7      368.21      362.35    123.30 o 
  -5  10   7      755.49      806.27    121.20 o 
  -3  10   7    31003.65    30445.79    500.01 o 
  -1  10   7    13337.58    13869.86    317.06 o 
   1  10   7     2276.05     2413.64    247.34 o 
   3  10   7     1984.10     2252.95    179.26 o 
   5  10   7    29681.72    29991.40    545.13 o 
   7  10   7    37323.97    36374.59    694.01 o 
   9  10   7     9935.08    10096.46    368.94 o 
 -10  11   7        8.74      -43.07    151.99 o 
  -8  11   7    13474.75    13122.09    413.53 o 
  -6  11   7     2749.00     3015.58    186.16 o 
  -4  11   7      271.36      145.40    100.01 o 
  -2  11   7    12445.95    12831.01    413.27 o 
   0  11   7     3536.59     3568.84    340.18 o 
   2  11   7      793.82      679.44    182.70 o 
   4  11   7     5085.88     4986.61    241.45 o 
   6  11   7    35029.88    34878.71    613.93 o 
   8  11   7    58867.67    55562.26   1229.58 o 
  10  11   7     5019.25     4948.65    298.69 o 
 -11  12   7      349.41      187.09    178.68 o 
  -9  12   7     7336.58     6814.80    432.00 o 
  -7  12   7    22428.25    22029.38    585.53 o 
  -5  12   7     9379.46     9286.80    299.17 o 
  -3  12   7       76.02       25.29     99.34 o 
  -1  12   7        2.56       72.00    107.61 o 
   1  12   7     1226.62     1287.21    179.43 o 
   3  12   7      357.58      327.15    135.98 o 
   5  12   7    21907.85    21194.04    466.76 o 
   7  12   7    47137.40    46830.54   1213.82 o 
   9  12   7     9729.44     9382.71    376.25 o 
  11  12   7      204.12      113.47    162.03 o 
 -12  13   7     2753.36     3089.55    324.58 o 
 -10  13   7    13757.39    13048.36    426.02 o 
  -8  13   7    27236.11    26370.01    730.14 o 
  -6  13   7    21519.21    22361.89    810.55 o 
  -4  13   7     3176.26     3528.29    203.42 o 
  -2  13   7      806.88     1100.12    159.20 o 
   0  13   7     8761.91     8871.18    348.65 o 
   2  13   7    17370.25    17684.84    492.42 o 
   4  13   7     1080.11     1316.29    196.81 o 
   6  13   7     6092.75     5804.26    311.79 o 
   8  13   7     8986.04     8830.26    356.41 o 
  10  13   7     2060.94     1840.68    231.11 o 
  12  13   7     1238.27     1018.26    220.08 o 
 -13  14   7     1580.68     1815.52    332.09 o 
 -11  14   7      311.50      365.44    172.68 o 
  -9  14   7     5906.31     6036.09    319.59 o 
  -7  14   7    26331.88    26515.95    937.00 o 
  -5  14   7    11426.32    10567.85    447.99 o 
  -3  14   7     4153.49     4325.13    223.07 o 
  -1  14   7    20973.54    21033.34    691.01 o 
   1  14   7    31792.74    32973.60   1045.04 o 
   3  14   7     9910.45    10320.49    398.21 o 
   5  14   7     3346.60     3663.77    274.72 o 
   7  14   7     2928.63     3661.18    266.52 o 
   9  14   7     1193.74     1218.20    211.01 o 
  11  14   7     3517.83     4312.43    312.69 o 
  13  14   7     1299.41      880.74    261.34 o 
 -14  15   7     2094.62     1998.25    355.18 o 
 -12  15   7     1844.78     1639.41    232.08 o 
 -10  15   7     1448.98     1407.84    217.54 o 
  -8  15   7    13767.20    13544.99    598.35 o 
  -6  15   7    16690.75    16676.22    427.36 o 
  -4  15   7     3148.03     2895.03    202.06 o 
  -2  15   7     9705.10    10299.21    351.53 o 
   0  15   7    20017.28    22443.24    886.59 o 
   2  15   7    23865.83    24115.47    597.82 o 
   4  15   7    16382.20    17256.46    711.49 o 
   6  15   7       98.34      261.64    176.04 o 
   8  15   7      545.27      548.37    184.17 o 
  10  15   7     9058.92     9529.08    407.80 o 
  12  15   7     7312.39     7225.84    388.69 o 
  14  15   7      485.91      544.57    257.75 o 
 -15  16   7     2806.22     3015.23    306.57 o 
 -13  16   7     9336.70     9567.04    419.06 o 
 -11  16   7     6538.06     6841.08    473.11 o 
  -9  16   7      136.29      363.57    144.91 o 
  -7  16   7     1332.45     1113.80    254.43 o 
  -5  16   7       23.73       37.48    118.08 o 
  -3  16   7      533.97      572.48    154.80 o 
  -1  16   7     7398.65     6902.44    306.49 o 
   1  16   7    17334.60    17218.63    489.20 o 
   3  16   7     7143.14     7154.55    502.55 o 
   5  16   7      167.82      -51.86    173.25 o 
   7  16   7     1027.06     1119.14    410.64 o 
   9  16   7     5495.46     5734.31    527.45 o 
  11  16   7    15375.29    17339.49    553.68 o 
  13  16   7     8020.37     8883.12    516.58 o 
  15  16   7       25.76     -107.34    233.93 o 
 -14  17   7     5822.50     6003.62    385.16 o 
 -12  17   7     7064.83     7291.49    582.99 o 
 -10  17   7      692.75      818.68    208.36 o 
  -8  17   7        8.97        3.41    136.20 o 
  -6  17   7     1777.51     1921.49    185.74 o 
  -4  17   7     1305.11     1223.87    175.00 o 
  -2  17   7      104.79       93.81    139.06 o 
   0  17   7    10004.33    10181.94    527.30 o 
   2  17   7    16136.97    15573.17    958.69 o 
   4  17   7     2003.58     1710.51    233.07 o 
   6  17   7      359.65      354.19    208.47 o 
   8  17   7     2043.01     2247.32    288.01 o 
  10  17   7    13171.09    14461.44    766.61 o 
  12  17   7    12745.99    12754.59    582.25 o 
  14  17   7     2454.17     2696.47    378.74 o 
 -13  18   7     7749.16     7809.44    406.17 o 
 -11  18   7     8043.22     8016.04    680.00 o 
  -9  18   7      925.30      897.80    185.44 o 
  -7  18   7      544.82      596.24    150.15 o 
  -5  18   7     7197.46     6908.83    289.11 o 
  -3  18   7     4443.45     4890.70    312.99 o 
  -1  18   7       45.66      -15.74    143.36 o 
   1  18   7      822.34      834.22    184.51 o 
   3  18   7      449.83      607.87    190.93 o 
   5  18   7     3339.23     3824.20    458.52 o 
   7  18   7      330.69      296.38    204.14 o 
   9  18   7     2749.23     2447.79    316.51 o 
  11  18   7    16931.92    18495.95    884.33 o 
  13  18   7     5710.12     5620.10    456.79 o 
 -10  19   7       95.52      187.47    170.46 o 
  -8  19   7      497.45      430.24    147.49 o 
  -6  19   7     2920.49     2723.26    224.93 o 
  -4  19   7    11342.57    11811.69    410.41 o 
  -2  19   7     4453.98     4291.96    291.19 o 
   0  19   7      435.16       65.08    155.86 o 
   2  19   7      244.58      308.15    183.19 o 
   4  19   7      874.27      866.94    245.67 o 
   6  19   7     3014.90     3347.07    339.56 o 
   8  19   7       89.81       36.18    204.27 o 
  10  19   7     5634.52     6088.33    691.23 o 
  -9  20   7      343.51      471.73    153.12 o 
  -7  20   7      252.08       76.97    167.11 o 
  -5  20   7     5331.45     5277.47    315.83 o 
  -3  20   7     3168.06     2714.05    259.76 o 
  -1  20   7      889.99      510.97    228.46 o 
   1  20   7      478.19      346.03    167.12 o 
   3  20   7     8981.78     8588.50    791.40 o 
   5  20   7    10711.63    11547.66    866.45 o 
   7  20   7     3418.12     3306.04    358.81 o 
   9  20   7       22.66     -219.94    213.52 o 
  -6  21   7      882.40      953.22    177.51 o 
  -4  21   7     2046.55     2078.40    234.00 o 
  -2  21   7      559.07      162.88    189.20 o 
   0  21   7      129.47      349.12    174.96 o 
   2  21   7      236.65      327.38    216.13 o 
   4  21   7     9612.50    10427.47   1204.87 o 
   6  21   7     8452.18     8122.70    846.48 o 
  -3  22   7       24.71      125.25    193.59 o 
  -1  22   7      759.85      561.65    216.77 o 
   1  22   7       43.02       86.16    223.20 o 
   3  22   7     3819.67     3922.74    480.44 o 
   0   0   8    11933.90    12087.57    461.56 o 
   1   1   8      287.80      265.45     67.15 o 
   0   2   8     5232.97     5048.18    143.04 o 
   2   2   8       48.34      161.31     63.58 o 
  -1   3   8    54736.89    54835.23    528.92 o 
   1   3   8     4249.72     4530.00    140.00 o 
   3   3   8     4879.30     5120.34    160.42 o 
  -2   4   8     4524.84     4776.39    160.26 o 
   0   4   8     2371.98     2288.83    111.15 o 
   2   4   8    18142.49    17356.26    261.00 o 
   4   4   8    24373.79    23367.06    366.83 o 
  -3   5   8    65824.04    66724.71    656.08 o 
  -1   5   8   122213.91   121582.50   1309.40 o 
   1   5   8    55547.32    54523.64    668.37 o 
   3   5   8       13.63       23.72     78.18 o 
   5   5   8     7710.92     7741.52    196.98 o 
  -4   6   8      222.07      251.73     76.83 o 
  -2   6   8       83.74      320.39     74.93 o 
   0   6   8      194.97      252.77     75.74 o 
   2   6   8    16999.68    17277.26    275.45 o 
   4   6   8    26971.21    25873.26    359.54 o 
   6   6   8     3174.06     3363.15    144.92 o 
  -5   7   8     4824.55     4893.31    202.47 o 
  -3   7   8    30500.39    29377.49    526.50 o 
  -1   7   8    47076.84    47892.28    873.40 o 
   1   7   8    35793.73    36170.30    508.02 o 
   3   7   8     1233.59     1116.53    114.98 o 
   5   7   8      333.13      273.63     89.78 o 
   7   7   8    22484.02    21443.65    414.20 o 
  -6   8   8     2833.97     3105.25    185.80 o 
  -4   8   8    11026.24    10185.00    307.61 o 
  -2   8   8    27545.98    26597.57    572.47 o 
   0   8   8    12933.89    12990.10    307.87 o 
   2   8   8      282.18      177.78     98.48 o 
   4   8   8      320.47       64.07     94.20 o 
   6   8   8     3981.92     4473.81    214.25 o 
   8   8   8    16428.59    15746.12    402.58 o 
  -7   9   8    25541.39    25337.77    512.26 o 
  -5   9   8     4913.68     4600.43    355.38 o 
  -3   9   8      965.20      843.94    122.89 o 
  -1   9   8     6713.80     6653.28    232.53 o 
   1   9   8     1175.09     1176.58    149.84 o 
   3   9   8    27228.24    26169.56    842.62 o 
   5   9   8     2631.84     2130.65    185.30 o 
   7   9   8     8303.88     7754.43    266.05 o 
   9   9   8    14627.08    14345.49    382.27 o 
  -8  10   8      691.45      739.27    153.81 o 
  -6  10   8       23.01       22.37    134.26 o 
  -4  10   8     7471.68     7450.38    408.55 o 
  -2  10   8    29853.07    29831.64    725.77 o 
   0  10   8    14299.71    14645.07    365.09 o 
   2  10   8     3032.05     2890.46    230.64 o 
   4  10   8     4134.66     3954.18    239.05 o 
   6  10   8    31459.42    31842.54    593.68 o 
   8  10   8    37140.07    36136.57    727.71 o 
  10  10   8      520.18      454.07    243.91 o 
  -9  11   8     4195.86     3961.02    247.38 o 
  -7  11   8     8061.61     7421.44    288.78 o 
  -5  11   8      286.34      199.17    138.11 o 
  -3  11   8    10496.28    10061.94    290.69 o 
  -1  11   8     2525.05     2609.18    209.72 o 
   1  11   8     4345.22     4189.67    269.54 o 
   3  11   8    37044.84    37721.47    735.27 o 
   5  11   8    14522.24    14957.01    398.00 o 
   7  11   8      531.92      527.66    250.30 o 
   9  11   8       22.75       32.33    154.82 o 
  11  11   8     4462.07     3802.71    320.89 o 
 -10  12   8     1422.07     1337.56    182.62 o 
  -8  12   8    22870.21    22835.48    515.58 o 
  -6  12   8    20570.32    20365.28    464.15 o 
  -4  12   8     7113.65     7095.11    284.69 o 
  -2  12   8       76.07        0.83    115.95 o 
   0  12   8      379.44      649.18    163.60 o 
   2  12   8     2606.45     3162.15    250.70 o 
   4  12   8     1472.23     1581.01    212.22 o 
   6  12   8    20604.22    20765.15    484.87 o 
   8  12   8    26432.32    27364.40   1493.20 o 
  10  12   8      747.47      835.23    196.21 o 
  12  12   8      431.81      274.28    149.41 o 
 -11  13   8      304.16      275.42    142.85 o 
  -9  13   8      777.58     1049.65    175.88 o 
  -7  13   8      107.06      175.32    200.39 o 
  -5  13   8     7604.23     7055.19    659.65 o 
  -3  13   8    17244.36    16891.27    470.67 o 
  -1  13   8    11799.60    12720.79    429.78 o 
   1  13   8     2032.59     2248.02    234.39 o 
   3  13   8    11484.21    11638.40    414.87 o 
   5  13   8      238.46      301.46    164.81 o 
   7  13   8      133.63      159.90    157.02 o 
   9  13   8      300.49      579.61    175.81 o 
  11  13   8     6731.56     6502.65    359.64 o 
  13  13   8     5037.51     4409.80    289.17 o 
 -12  14   8     1371.39     1468.50    243.07 o 
 -10  14   8      584.97      438.64    165.77 o 
  -8  14   8     9391.39     9477.03    375.26 o 
  -6  14   8    11053.52    11067.53    461.03 o 
  -4  14   8     5067.40     5468.19    273.82 o 
  -2  14   8     4969.09     5218.62    278.15 o 
   0  14   8    21719.51    22070.29   1020.83 o 
   2  14   8    30623.86    30198.75   1322.59 o 
   4  14   8     8540.67     8022.47    434.41 o 
   6  14   8     2348.13     1998.10    420.64 o 
   8  14   8      419.63      350.22    205.90 o 
  10  14   8     3567.48     3862.42    323.44 o 
  12  14   8     1902.58     2147.77    273.64 o 
  14  14   8      276.39      260.65    232.09 o 
 -13  15   8        3.34     -192.29    361.57 o 
 -11  15   8     2498.12     2504.81    271.50 o 
  -9  15   8     6802.83     6294.29    350.47 o 
  -7  15   8     4254.52     3963.30    335.77 o 
  -5  15   8     3155.59     3301.33    274.43 o 
  -3  15   8    14313.91    13540.96    749.44 o 
  -1  15   8     8150.25     8957.58    455.01 o 
   1  15   8      150.34      572.50    189.98 o 
   3  15   8     1592.59     1733.10    235.90 o 
   5  15   8      826.88      775.25    183.42 o 
   7  15   8     6020.44     6220.83    662.03 o 
   9  15   8      399.81      215.68    212.30 o 
  11  15   8      572.36      537.49    214.01 o 
  13  15   8        0.86     -196.51    199.53 o 
 -12  16   8     6831.29     6585.49    434.05 o 
 -10  16   8      843.27      945.70    213.26 o 
  -8  16   8      140.67      481.87    182.58 o 
  -6  16   8      231.36      463.53    193.78 o 
  -4  16   8      497.01      430.64    149.63 o 
  -2  16   8        6.53       -5.55    134.88 o 
   0  16   8     5529.82     5834.01    354.24 o 
   2  16   8     9237.39    10244.62    423.50 o 
   4  16   8     4559.80     4865.04    390.95 o 
   6  16   8        3.76        1.54    177.79 o 
   8  16   8     5153.85     5079.93    543.07 o 
  10  16   8    14643.76    15258.07    579.15 o 
  12  16   8     9829.26    10541.02    452.24 o 
 -11  17   8     5419.78     5433.13    361.54 o 
  -9  17   8    13220.04    12833.27    467.67 o 
  -7  17   8     6637.92     5972.12    339.01 o 
  -5  17   8       40.31      146.82    137.34 o 
  -3  17   8      370.26      268.25    149.95 o 
  -1  17   8       96.07        0.99    144.12 o 
   1  17   8     9455.41     9218.61    408.65 o 
   3  17   8     1707.13     1926.24    255.78 o 
   5  17   8     1687.06     1238.07    249.03 o 
   7  17   8     2817.27     2825.32    322.79 o 
   9  17   8      629.97      356.25    250.17 o 
  11  17   8      107.41       24.68    217.20 o 
 -10  18   8      984.62      891.39    224.12 o 
  -8  18   8      423.49      467.61    178.85 o 
  -6  18   8     1527.22     1298.60    225.26 o 
  -4  18   8     5496.17     5653.60    315.53 o 
  -2  18   8     3553.25     3515.62    282.79 o 
   0  18   8        1.72      -16.42    174.18 o 
   2  18   8      332.49      333.73    207.57 o 
   4  18   8     2076.31     1763.64    253.10 o 
   6  18   8     5003.28     5337.39    395.83 o 
   8  18   8      124.61       89.00    215.31 o 
  10  18   8     6700.48     6232.79    442.19 o 
  -9  19   8     4225.10     3513.10    528.69 o 
  -7  19   8      835.89      518.21    196.65 o 
  -5  19   8       28.87       66.97    152.63 o 
  -3  19   8      137.28      355.24    166.50 o 
  -1  19   8     3767.53     3686.71    294.82 o 
   1  19   8    13670.96    13839.32    590.16 o 
   3  19   8     6985.65     7075.72    486.82 o 
   5  19   8     1308.13     1289.37    285.10 o 
   7  19   8       97.23        9.34    217.20 o 
   9  19   8     1915.37     1692.97    303.56 o 
  -6  20   8      379.39      576.63    218.97 o 
  -4  20   8     3246.10     3373.33    289.38 o 
  -2  20   8     1436.95     1342.51    213.77 o 
   0  20   8      130.10       44.58    185.68 o 
   2  20   8      257.23      389.40    202.32 o 
   4  20   8     7261.19     7124.19   1057.93 o 
   6  20   8     7051.86     7615.17    861.12 o 
  -1  21   8      503.52      396.99    187.83 o 
   1  21   8     5025.71     4398.96    793.72 o 
   0   1   9     9634.00     9456.13    216.33 o 
  -1   2   9     4443.79     4333.05    163.54 o 
   1   2   9      707.01      899.43    101.59 o 
  -2   3   9    25761.62    25454.06    367.50 o 
   0   3   9    38101.08    37644.06    462.34 o 
   2   3   9       66.70      159.22     92.26 o 
  -3   4   9    30727.52    29700.78    433.72 o 
  -1   4   9    90582.83    91007.38   1181.24 o 
   1   4   9    19796.13    20089.13    322.87 o 
   3   4   9     3028.03     3052.96    154.97 o 
  -4   5   9     3969.72     3813.45    172.95 o 
  -2   5   9    54727.72    53585.28    586.03 o 
   0   5   9    60450.49    62523.09    857.44 o 
   2   5   9       89.84      120.63     79.94 o 
   4   5   9     6336.33     6488.60    204.99 o 
  -5   6   9      102.56      140.60     95.25 o 
  -3   6   9    16609.63    17314.93    366.08 o 
  -1   6   9    31106.05    30390.06    520.01 o 
   1   6   9    32204.60    32894.85    471.19 o 
   3   6   9     5903.72     5606.23    220.54 o 
   5   6   9     5766.48     5901.13    225.75 o 
  -6   7   9    21159.94    20398.26    503.12 o 
  -4   7   9      576.66      808.13    120.61 o 
  -2   7   9    39277.52    39574.90    540.48 o 
   0   7   9    29192.20    28011.47    515.64 o 
   2   7   9       44.75      -36.19     83.96 o 
   4   7   9     1689.33     1926.27    148.17 o 
   6   7   9     2037.58     2206.62    195.66 o 
  -7   8   9     8229.15     7691.50    340.31 o 
  -5   8   9     8619.81     8856.01    270.11 o 
  -3   8   9     3669.67     3515.30    178.95 o 
  -1   8   9     7322.08     7496.08    231.10 o 
   1   8   9       86.64      200.70    102.61 o 
   3   8   9     1440.29     1283.89    133.05 o 
   5   8   9      177.64      102.84     94.19 o 
   7   8   9     5801.28     5908.66    245.45 o 
  -8   9   9    12457.82    12502.26    659.88 o 
  -6   9   9    13854.06    13964.62    441.33 o 
  -4   9   9      166.42      -61.28    101.26 o 
  -2   9   9    13611.62    13478.99    336.07 o 
   0   9   9     1978.56     2074.09    184.02 o 
   2   9   9    14782.70    14660.40    368.70 o 
   4   9   9     7265.51     7942.99    266.88 o 
   6   9   9      142.42       -2.59    106.18 o 
   8   9   9     9314.16     8905.32    326.55 o 
  -9  10   9     4632.22     4665.80    260.74 o 
  -7  10   9     8824.98     8547.60    497.40 o 
  -5  10   9     3947.50     4041.73    269.25 o 
  -3  10   9      501.23      753.93    143.24 o 
  -1  10   9      157.56      160.69    117.82 o 
   1  10   9     2272.50     2385.66    233.39 o 
   3  10   9    13904.89    13180.07    471.65 o 
   5  10   9     6454.19     6080.76    247.05 o 
   7  10   9       16.62      162.71    115.23 o 
   9  10   9       91.77       48.08    118.04 o 
 -10  11   9     1141.98     1521.82    195.78 o 
  -8  11   9     8744.19     8037.52    353.76 o 
  -6  11   9     4788.81     4601.61    294.10 o 
  -4  11   9     2406.49     2339.58    209.36 o 
  -2  11   9    20688.76    21047.30    562.82 o 
   0  11   9        2.33       48.20    118.03 o 
   2  11   9    16459.63    17741.30    503.57 o 
   4  11   9     8597.73     9308.42    372.93 o 
   6  11   9     1531.75     1369.11    212.31 o 
   8  11   9      877.89     1043.20    223.20 o 
  10  11   9      411.85      476.42    150.75 o 
 -11  12   9      787.86      618.14    170.85 o 
  -9  12   9       13.28      -71.08    147.63 o 
  -7  12   9      626.15      603.17    167.11 o 
  -5  12   9      635.00      673.20    152.68 o 
  -3  12   9     5568.37     4906.40    369.17 o 
  -1  12   9      979.82     1104.54    184.42 o 
   1  12   9     2692.77     2880.40    259.99 o 
   3  12   9    12958.75    12577.84    584.84 o 
   5  12   9     1672.84     1723.75    226.01 o 
   7  12   9     2196.23     1613.79    242.56 o 
   9  12   9      147.64      249.93    145.15 o 
  11  12   9     4615.54     4046.23    483.87 o 
 -12  13   9     2555.64     2358.31    277.28 o 
 -10  13   9       61.20      -21.18    156.54 o 
  -8  13   9     2405.21     2623.65    295.97 o 
  -6  13   9       12.31      -30.07    148.03 o 
  -4  13   9    12580.16    12302.73    772.84 o 
  -2  13   9    17151.81    17324.67    519.80 o 
   0  13   9       72.75     -201.40    134.27 o 
   2  13   9     3778.75     3855.45    288.81 o 
   4  13   9     2416.82     2741.38    264.38 o 
   6  13   9      846.96      690.91    190.00 o 
   8  13   9      624.75      433.22    210.65 o 
  10  13   9      283.65      159.83    150.26 o 
  12  13   9     4210.56     4273.84    318.78 o 
 -13  14   9      626.10       36.14    185.38 o 
 -11  14   9       49.56      315.60    188.49 o 
  -9  14   9       37.47      107.40    181.49 o 
  -7  14   9      195.82       66.66    404.30 o 
  -5  14   9     4566.55     4080.86    493.72 o 
  -3  14   9     9583.68    10805.39    427.91 o 
  -1  14   9     4766.59     4853.26    324.45 o 
   1  14   9        9.39       28.94    141.24 o 
   3  14   9      425.86      372.05    176.60 o 
   5  14   9       28.96       26.47    219.64 o 
   7  14   9      604.91      771.08    268.29 o 
   9  14   9      236.37      308.45    211.82 o 
  11  14   9     2113.59     2001.94    244.54 o 
  13  14   9      144.71       26.07    153.05 o 
 -12  15   9       19.10     -201.90    172.82 o 
 -10  15   9     2658.61     2310.11    306.76 o 
  -8  15   9     9292.50     9576.65    840.87 o 
  -6  15   9     1133.27      854.27    188.89 o 
  -4  15   9     7387.87     7975.97    694.06 o 
  -2  15   9    10968.08    10397.50    427.07 o 
   0  15   9       79.69      200.22    164.81 o 
   2  15   9     1632.18     1456.31    231.86 o 
   4  15   9      136.75      142.51    161.64 o 
   6  15   9     2311.45     2066.07    306.95 o 
   8  15   9     3242.00     3219.92    356.65 o 
  10  15   9        0.39     -177.92    202.97 o 
  12  15   9      189.38     -275.53    183.69 o 
 -11  16   9     2575.65     2467.02    329.62 o 
  -9  16   9     3741.22     4135.98    378.51 o 
  -7  16   9     2689.80     2773.98    268.94 o 
  -5  16   9      951.59      965.62    206.95 o 
  -3  16   9     2640.58     2437.32    263.24 o 
  -1  16   9      774.44      672.67    193.21 o 
   1  16   9       88.15       84.51    170.19 o 
   3  16   9       76.36      130.80    178.70 o 
   5  16   9     1550.79     1297.88    257.82 o 
   7  16   9     2234.52     1999.41    402.83 o 
   9  16   9      385.86      190.29    215.20 o 
  11  16   9        2.97      -25.95    224.33 o 
  -8  17   9    10550.74    11766.60   1481.97 o 
  -6  17   9     1235.45      936.17    206.36 o 
  -4  17   9     1531.30     1406.35    232.54 o 
  -2  17   9        0.40       62.78    156.49 o 
   0  17   9     4819.13     5148.57    406.79 o 
   2  17   9     5407.27     5679.26    374.17 o 
   4  17   9       32.91        1.54    178.41 o 
   6  17   9     1474.20     1163.06    257.81 o 
   8  17   9     1037.88      814.34    254.39 o 
  -7  18   9     3611.48     3203.29    302.29 o 
  -5  18   9      567.83      342.71    182.64 o 
  -3  18   9       81.94       90.71    167.30 o 
  -1  18   9      945.94     1355.49    239.95 o 
   1  18   9     4980.10     5547.17    414.72 o 
   3  18   9      639.11      352.42    210.51 o 
   5  18   9       18.71       -4.16    199.23 o 
   7  18   9      665.85      593.07    246.65 o 
  -4  19   9     1866.79     2066.67    267.34 o 
  -2  19   9      413.13      235.12    183.63 o 
   0  19   9     6695.77     6420.66    688.06 o 
   2  19   9     5552.71     5857.81    473.57 o 
   4  19   9     3293.12     3331.98    488.31 o 
   1   1  10    13734.05    14267.73    283.32 o 
   0   2  10     1105.79     1191.01    114.94 o 
   2   2  10     1080.56     1005.41    111.78 o 
  -1   3  10      574.27      620.60    101.61 o 
   1   3  10       10.88       17.99     78.93 o 
   3   3  10     6094.44     6671.60    217.14 o 
  -2   4  10    37250.80    37263.54    516.87 o 
   0   4  10    35762.92    35335.00    466.15 o 
   2   4  10     2872.06     2665.03    159.32 o 
   4   4  10     7808.50     7781.42    233.60 o 
  -3   5  10     2787.87     3076.56    190.12 o 
  -1   5  10      248.94      311.94    110.02 o 
   1   5  10     6334.57     7016.62    250.07 o 
   3   5  10    20526.02    20243.90    406.08 o 
   5   5  10    23263.73    22703.78    492.70 o 
  -4   6  10     3501.64     3692.45    202.45 o 
  -2   6  10    12415.09    12354.04    391.38 o 
   0   6  10    36822.46    36699.82    629.69 o 
   2   6  10     2839.78     3390.75    198.23 o 
   4   6  10      825.12      974.70    140.73 o 
   6   6  10     5085.94     4988.15    265.75 o 
  -5   7  10        1.24       85.29    122.79 o 
  -3   7  10     2373.39     2481.34    180.97 o 
  -1   7  10     4558.33     4560.22    220.93 o 
   1   7  10     2978.12     2979.09    215.23 o 
   3   7  10    14480.24    14263.67    348.20 o 
   5   7  10    11505.48    11337.26    353.76 o 
   7   7  10      414.19      542.11    144.00 o 
  -6   8  10     5073.28     5505.98    284.62 o 
  -4   8  10      352.11      275.15    107.29 o 
  -2   8  10     9023.46     8984.83    261.60 o 
   0   8  10     5176.03     5244.96    318.65 o 
   2   8  10     2863.69     2557.02    207.77 o 
   4   8  10     2590.64     2735.16    210.58 o 
   6   8  10      576.67      556.33    145.10 o 
   8   8  10     3705.05     3786.01    259.52 o 
  -7   9  10       59.72      220.31    134.02 o 
  -5   9  10     6163.24     5635.02    319.88 o 
  -3   9  10    26199.60    25731.57    448.83 o 
  -1   9  10    20527.53    20678.57    434.07 o 
   1   9  10     6509.15     6194.77    286.16 o 
   3   9  10      512.36      315.14    161.61 o 
   5   9  10      497.21      619.35    214.08 o 
   7   9  10     6053.66     5762.69    294.49 o 
   9   9  10     6552.94     7113.00    385.54 o 
  -8  10  10     6492.20     6312.57    470.28 o 
  -6  10  10     1975.92     1836.96    216.81 o 
  -4  10  10      336.77      293.61    117.08 o 
  -2  10  10     5877.86     5998.17    257.79 o 
   0  10  10     1272.16     1208.54    158.31 o 
   2  10  10     5043.65     5255.55    251.25 o 
   4  10  10     2673.23     2764.34    256.93 o 
   6  10  10     1554.64     1733.41    229.01 o 
   8  10  10       27.54      200.28    139.58 o 
  10  10  10      569.02      471.72    166.38 o 
  -9  11  10     3036.63     3045.34    334.91 o 
  -7  11  10     4184.27     3961.58    289.56 o 
  -5  11  10       47.23      401.45    135.94 o 
  -3  11  10     8333.58     8089.94    323.27 o 
  -1  11  10    10577.01    10823.65    361.30 o 
   1  11  10     2199.30     2189.08    239.70 o 
   3  11  10      682.08      738.54    158.02 o 
   5  11  10    10232.02    10260.00    362.84 o 
   7  11  10    34393.16    33394.58   1107.53 o 
   9  11  10     9582.32     8473.83   1065.99 o 
  11  11  10      227.61      231.97    165.52 o 
 -10  12  10        4.05      -63.69    152.69 o 
  -8  12  10     3184.00     3042.97    282.38 o 
  -6  12  10       79.96      198.44    127.91 o 
  -4  12  10     1255.79     1359.35    187.14 o 
  -2  12  10     8142.04     7686.19    323.81 o 
   0  12  10      167.99      -26.66    152.01 o 
   2  12  10     4345.96     3849.45    295.37 o 
   4  12  10     1434.78     1681.31    230.80 o 
   6  12  10        3.11      205.82    174.67 o 
   8  12  10       12.78       82.91    169.94 o 
  10  12  10        1.23     -230.86    153.91 o 
  12  12  10     1024.21      889.39    218.12 o 
 -11  13  10     1074.72      967.61    234.15 o 
  -9  13  10    11137.28     9713.75   1486.37 o 
  -7  13  10    15082.12    15334.36    604.12 o 
  -5  13  10     5128.37     4763.85    290.04 o 
  -3  13  10      160.00      350.41    215.73 o 
  -1  13  10     1559.08     1163.21    240.97 o 
   1  13  10     4659.95     4235.33    347.25 o 
   3  13  10     3233.90     3419.10    296.99 o 
   5  13  10     1832.95     2121.25    254.05 o 
   7  13  10    12941.03    12956.74    476.28 o 
   9  13  10     6174.40     5623.54    644.20 o 
  11  13  10      126.79       40.05    200.85 o 
 -10  14  10      680.74      512.76    219.01 o 
  -8  14  10     1992.70     1896.67    359.52 o 
  -6  14  10       97.01      117.91    147.88 o 
  -4  14  10     1856.90     2120.85    253.41 o 
  -2  14  10     6905.85     7311.15    373.45 o 
   0  14  10      237.08      294.71    163.81 o 
   2  14  10      552.91      691.78    189.51 o 
   4  14  10      575.73      696.04    195.87 o 
   6  14  10       15.41      206.24    182.58 o 
   8  14  10      258.29      263.79    181.43 o 
  10  14  10       14.71      -69.18    161.97 o 
  -9  15  10     2022.51     2034.11    311.60 o 
  -7  15  10     6467.80     5948.21    353.09 o 
  -5  15  10     1584.03     1639.68    230.26 o 
  -3  15  10      978.58      734.12    198.49 o 
  -1  15  10     4236.10     5116.57    356.35 o 
   1  15  10    15158.47    15593.08    770.80 o 
   3  15  10    14216.03    14490.75    612.00 o 
   5  15  10      489.07      437.07    205.89 o 
   7  15  10       90.87     -232.32    190.23 o 
   9  15  10      436.63      493.05    189.63 o 
  -8  16  10     5546.15     5373.46    445.16 o 
  -6  16  10     1082.68      756.10    196.37 o 
  -4  16  10      620.39      688.50    199.04 o 
  -2  16  10      889.55      883.36    214.74 o 
   0  16  10      614.11      324.42    186.61 o 
   2  16  10     2174.99     2331.21    520.55 o 
   4  16  10      255.03      373.23    237.68 o 
   6  16  10      123.18       93.93    179.49 o 
   8  16  10       99.57      -20.22    216.49 o 
  -5  17  10     2225.05     1852.72    253.76 o 
  -3  17  10     1060.07      738.18    210.52 o 
  -1  17  10       32.27      -49.51    177.77 o 
   1  17  10     6372.15     6277.94    394.40 o 
   3  17  10     3066.42     2734.86    302.56 o 
   5  17  10        0.32        8.28    162.40 o 
   0  18  10     3939.94     4005.86    346.87 o 
   0   1  11     6110.04     6240.73    208.25 o 
  -1   2  11      569.73      674.99    106.09 o 
   1   2  11       80.46        1.60     84.83 o 
  -2   3  11       21.38       19.43     91.80 o 
   0   3  11      653.66      615.39    110.12 o 
   2   3  11     4099.67     3996.80    193.02 o 
  -3   4  11     6949.53     6927.37    252.77 o 
  -1   4  11     3003.34     3161.68    197.00 o 
   1   4  11     5508.07     5238.05    237.25 o 
   3   4  11     6027.96     6602.95    254.14 o 
  -4   5  11     6436.12     6516.76    289.58 o 
  -2   5  11      859.72      769.19    134.55 o 
   0   5  11       55.95       80.85    125.79 o 
   2   5  11     3533.18     3628.69    234.76 o 
   4   5  11    12471.20    12315.01    383.32 o 
  -5   6  11       94.54      108.31    122.07 o 
  -3   6  11        9.96     -147.84    109.65 o 
  -1   6  11       79.18       42.39    139.43 o 
   1   6  11     5053.84     4858.33    262.68 o 
   3   6  11     5776.96     6210.92    280.34 o 
   5   6  11     7818.47     7396.14    305.53 o 
  -6   7  11     1363.41     1170.53    173.26 o 
  -4   7  11       46.21      -68.23    121.92 o 
  -2   7  11     2189.32     2274.10    208.05 o 
   0   7  11       65.21      156.66    170.97 o 
   2   7  11     5371.03     5261.02    276.87 o 
   4   7  11     4736.53     4906.82    469.05 o 
   6   7  11     1338.47     1383.57    228.77 o 
  -7   8  11     8950.16     8636.86    344.70 o 
  -5   8  11     6757.36     6898.35    306.93 o 
  -3   8  11    14995.89    15986.77    537.90 o 
  -1   8  11     9995.06     9317.97    335.04 o 
   1   8  11     4043.06     4314.08    263.29 o 
   3   8  11      282.43      441.63    146.47 o 
   5   8  11        3.31     -168.60    143.42 o 
   7   8  11      961.88     1001.86    190.75 o 
  -8   9  11       18.29      170.87    142.04 o 
  -6   9  11      900.12      716.41    201.41 o 
  -4   9  11     1949.39     1950.37    291.55 o 
  -2   9  11     7092.16     7199.28    311.51 o 
   0   9  11     2646.28     2292.12    216.13 o 
   2   9  11     1469.63     1989.30    207.48 o 
   4   9  11      760.08      867.06    189.48 o 
   6   9  11     4610.06     5373.48    442.11 o 
   8   9  11     7998.02     8619.83    456.71 o 
  -9  10  11      501.15      561.64    196.46 o 
  -7  10  11       88.35      -17.09    172.45 o 
  -5  10  11     1316.12     1164.22    238.81 o 
  -3  10  11    11266.02    11154.75    373.18 o 
  -1  10  11    10446.45    10319.07    364.94 o 
   1  10  11     9565.37     9332.01    348.14 o 
   3  10  11     5763.07     6113.42    310.74 o 
   5  10  11     8713.31     8623.06    397.80 o 
   7  10  11    12866.79    12945.37    486.89 o 
   9  10  11     4941.94     5103.19    363.61 o 
 -10  11  11      224.77      262.46    179.32 o 
  -8  11  11     2727.18     2184.80    256.78 o 
  -6  11  11     4127.26     4156.06    454.31 o 
  -4  11  11       26.60      303.90    157.24 o 
  -2  11  11     2707.22     2573.67    226.68 o 
   0  11  11       58.74      -34.79    157.20 o 
   2  11  11      860.45      882.91    198.94 o 
   4  11  11      144.17      -89.79    156.08 o 
   6  11  11    12282.08    12722.57    487.59 o 
   8  11  11    11559.31    11609.56    557.71 o 
  10  11  11        5.54      232.61    217.98 o 
  -9  12  11     5729.66     5574.33    679.61 o 
  -7  12  11     7854.47     7464.82    527.66 o 
  -5  12  11     3273.24     3365.74    270.00 o 
  -3  12  11      227.79      404.26    134.67 o 
  -1  12  11       84.90       63.15    183.62 o 
   1  12  11       71.79       34.77    175.33 o 
   3  12  11       36.96      -41.40    197.51 o 
   5  12  11     4094.01     4361.92    474.25 o 
   7  12  11    10209.58    10101.81    518.76 o 
   9  12  11     3814.12     3248.73    436.79 o 
  -8  13  11     3021.58     3369.16    493.92 o 
  -6  13  11     3379.19     3633.83    526.81 o 
  -4  13  11        9.22     -101.40    140.83 o 
  -2  13  11        5.39      203.94    163.86 o 
   0  13  11     1913.97     1754.72    230.28 o 
   2  13  11     6576.34     6678.37    368.53 o 
   4  13  11       15.97     -147.99    154.31 o 
   6  13  11     5304.28     4847.01    491.68 o 
   8  13  11     4858.78     4212.97    523.02 o 
  -7  14  11     8545.90     8247.79    795.25 o 
  -5  14  11     6675.16     6032.92    368.87 o 
  -3  14  11     4969.41     4989.66    350.78 o 
  -1  14  11     6997.91     7242.38    393.21 o 
   1  14  11     8019.46     8082.24    405.71 o 
   3  14  11     6108.61     6328.20    391.23 o 
   5  14  11      816.00      878.14    226.10 o 
   7  14  11        6.89     -130.01    165.84 o 
  -4  15  11      356.01       52.85    168.14 o 
  -2  15  11      121.83     -143.85    164.49 o 
   0  15  11     2098.30     2243.53    323.83 o 
   2  15  11     4620.15     4854.44    365.73 o 
   4  15  11      251.71      -66.67    204.92 o 
   0   0  12      768.16      376.34    217.87 o 
   1   1  12       76.50      118.08    104.19 o 
   0   2  12      595.66      652.96    129.24 o 
   2   2  12     3020.25     3436.88    197.56 o 
  -1   3  12    12403.50    12722.64    351.10 o 
   1   3  12     2679.36     2743.93    223.60 o 
   3   3  12     3161.75     3312.41    269.68 o 
  -2   4  12      415.95      346.07    130.09 o 
   0   4  12     1491.78     1326.23    187.37 o 
   2   4  12     1152.31      948.16    172.29 o 
   4   4  12     1266.95     1240.14    182.10 o 
  -3   5  12     5637.00     5777.02    332.02 o 
  -1   5  12    20303.51    20447.77    493.68 o 
   1   5  12     8728.87     8626.80    584.92 o 
   3   5  12        7.45       72.15    160.48 o 
   5   5  12      213.37      413.14    155.00 o 
  -4   6  12        5.74       11.91    135.84 o 
  -2   6  12      189.20      382.16    172.65 o 
   0   6  12       56.22      262.38    143.03 o 
   2   6  12      236.11      443.10    155.03 o 
   4   6  12       41.87     -184.41    141.48 o 
   6   6  12      772.24      813.02    171.76 o 
  -5   7  12     5406.41     6047.92    321.65 o 
  -3   7  12      636.90      553.33    187.49 o 
  -1   7  12     3505.54     3414.28    249.64 o 
   1   7  12       56.70       98.33    137.78 o 
   3   7  12      538.10      349.37    176.96 o 
   5   7  12      209.26      265.42    182.13 o 
   7   7  12     9606.00     9974.78    611.32 o 
  -6   8  12      956.36     1177.86    192.28 o 
  -4   8  12      835.15      681.59    195.84 o 
  -2   8  12     1053.36      873.94    168.80 o 
   0   8  12      922.49     1114.32    181.86 o 
   2   8  12      234.53      318.04    202.94 o 
   4   8  12     1676.13     1673.79    245.72 o 
   6   8  12     2308.64     2302.96    477.42 o 
   8   8  12     2751.22     2751.62    295.53 o 
  -7   9  12    11470.56    11036.43    604.87 o 
  -5   9  12     6020.94     5916.96    371.07 o 
  -3   9  12      767.28      634.70    192.58 o 
  -1   9  12        1.29      104.82    134.97 o 
   1   9  12     5541.83     5944.56    341.89 o 
   3   9  12    11394.86    12148.79    472.98 o 
   5   9  12     1125.26      948.94    240.50 o 
   7   9  12      997.03      560.69    210.70 o 
   9   9  12     2048.20     1249.11    361.97 o 
  -8  10  12      366.86      258.11    168.64 o 
  -6  10  12       25.31      145.22    186.92 o 
  -4  10  12      139.28       66.88    184.95 o 
  -2  10  12      521.36      552.22    167.78 o 
   0  10  12      399.03      250.80    148.65 o 
   2  10  12      943.35      714.79    209.31 o 
   4  10  12     1701.98     1876.19    254.44 o 
   6  10  12     6068.61     5894.83    397.89 o 
   8  10  12     4142.42     4206.89    350.66 o 
  -7  11  12     1114.96     1256.46    246.18 o 
  -5  11  12      413.34      689.60    207.83 o 
  -3  11  12     1259.88     1001.42    222.58 o 
  -1  11  12        0.88      139.31    153.39 o 
   1  11  12     6920.92     6599.25    343.12 o 
   3  11  12     8853.06     9132.83    434.07 o 
   5  11  12     3277.02     3472.00    319.32 o 
   7  11  12        0.75       56.77    215.06 o 
  -4  12  12      918.37      593.41    198.34 o 
  -2  12  12      491.38      684.17    194.91 o 
   0  12  12      341.45      310.97    180.43 o 
   2  12  12       73.13      139.49    183.09 o 
   4  12  12      673.02      475.82    200.32 o 
  -1  13  12     3231.14     3285.03    301.19 o 
   1  13  12      288.10      226.55    176.41 o 
   0   1  13     9419.00    10527.46    337.42 o 
  -1   2  13     1587.13     2105.64    217.19 o 
   1   2  13     2104.42     2294.29    279.77 o 
  -2   3  13     6314.08     6490.66    363.84 o 
   0   3  13     7211.11     7404.27    493.49 o 
   2   3  13       72.26       16.43    164.31 o 
  -3   4  13     5744.01     5468.65    353.34 o 
  -1   4  13     3441.83     3583.95    319.89 o 
   1   4  13     2758.44     2546.71    271.35 o 
   3   4  13      405.39      344.64    177.49 o 
  -4   5  13      159.28      382.13    219.97 o 
  -2   5  13     4883.82     4773.77    341.62 o 
   0   5  13     9016.92     8710.05    571.06 o 
   2   5  13      144.41      -42.26    181.66 o 
   4   5  13     3216.35     3099.20    322.58 o 
  -5   6  13      877.90      920.71    261.17 o 
  -3   6  13     1581.36     1220.91    227.93 o 
  -1   6  13     2873.50     3011.62    259.52 o 
   1   6  13     5328.79     4976.61    344.53 o 
   3   6  13     3213.41     3073.16    298.77 o 
   5   6  13     6217.56     6558.38    394.58 o 
  -6   7  13     8097.82     8604.95    507.21 o 
  -4   7  13       86.98      -34.06    169.57 o 
  -2   7  13     3036.89     2890.28    291.72 o 
   0   7  13     1015.04      899.50    207.58 o 
   2   7  13     1690.46     1979.47    256.42 o 
   4   7  13     6038.57     6291.45    382.29 o 
   6   7  13       38.67       39.27    185.23 o 
  -5   8  13     1126.29     1235.73    228.39 o 
  -3   8  13     1039.65     1075.25    226.19 o 
  -1   8  13       49.10      368.08    160.94 o 
   1   8  13       94.04       41.58    169.52 o 
   3   8  13       85.04      271.88    198.01 o 
   5   8  13     2140.03     2489.78    296.72 o 
  -2   9  13     3578.89     3791.89    331.01 o 
   0   9  13      377.90      520.96    172.31 o 
   2   9  13     4419.27     4513.26    354.03 o 
   1   1  14    11983.03    12076.52    648.61 o 
                                                 
